# Supplementary material for: Predicting severity of cartilage damage in a post-traumatic porcine model: Synovial fluid and gait in a support vector machine
Source: PLoS One. 2022 Jun 8;17(6):e0268198. doi: 10.1371/journal.pone.0268198 (PMC9176756; doi:10.1371/journal.pone.0268198)
Supplement: S3 File — (XLSX) [file pone.0268198.s007.xlsx]

## Sheet: Gait_outcomes_macro_for_stats
ID	ID-Limb	Sex	Sx Group	Sx Leg	Limb	Code-Limb	Timepoint	Stance Time (sec) Hind	Swing Time (sec) Hind	Stride Time (sec) Hind	Stride Length (cm) Hind	Stride Velocity (cm/sec) Hind	Stride Acceleration 1-2 (cm/sec2) Hind	Maximum Force (%BW) Hind	Maximum Force (kg) Hind	Impulse (%BW*sec) Hind	Impulse (kg*sec) Hind	Maximum Peak Pressure (KPa) Hind	Stance Time (sec) Front	Swing Time (sec) Front	Stride Time (sec) Front	Stride Length (cm) Front	Stride Velocity (cm/sec) Front	Stride Acceleration 1-2 (cm/sec2) Front	Maximum Force (%BW) Front	Maximum Force (kg) Front	Impulse (%BW*sec) Front	Impulse (kg*sec) Front	Maximum Peak Pressure (KPa) Front	MFC score	LFC score	MTP score	LTP score	Meniscus score	Trochlea score	Patella score	Total score	Additional comments	Group
35-124	35-124-L	CM	BE-R	L	L	SURGICAL	Pre-Sx	0.43	0.3	0.7	73.8	105.1	n/a	53.4	28.28	14.8	7.82	908	0.46	0.27	0.74	73.4	99.4	n/a	73.3	38.84	25.1	13.31	810	1	0	0	0	not recorded	0	0	1	Sx lib was dry, Only 3ul obtained	Good
35-077	35-077-L	CM	BE-R	L	L	SURGICAL	Pre-Sx	0.6	0.34	0.89	67.2	77.4	n/a	44.5	23.23	15.9	8.29	988	0.59	0.31	0.91	69.1	77.5	n/a	65.7	34.28	27.4	14.32	1044	3	1	1	2	not recorded	4	0	7	0	Fair
38-020	38-020-L	F	BE-R	L	L	SURGICAL	Pre-Sx	0.36	0.34	0.64	78.9	126.8	n/a	60.1	33.03	12.7	7	973	0.35	0.26	0.58	76.3	133.2	n/a	74.2	40.79	18.3	10.04	883	2	3	0	1	not recorded	4	0	6	0	Fair
37-032	37-032-L	F	BE-R	L	L	SURGICAL	Pre-Sx	0.29	0.32	0.58	73.5	127.2	n/a	53.8	29.01	9.8	5.28	1005	0.33	0.25	0.58	74	127.4	n/a	69.8	37.64	16.3	8.79	1278	4	2	1	1	not recorded	4	0	8	0	Fair
35-099	35-099-R	F	BE-R	R	L	CONTRALATERAL	Pre-Sx	0.28	0.27	0.57	76.4	137.3	n/a	64.5	35.62	11.7	6.45	957	0.38	0.24	0.66	76.4	116.4	n/a	75.5	41.65	19	10.51	715	1	0	0	2	not recorded	0	0	3	0	Good
33-147	33-147-R	CM	BE-R	R	L	CONTRALATERAL	Pre-Sx	0.3	0.31	0.59	83.2	144.2	n/a	57.2	32.03	10.7	5.99	1045	0.38	0.26	0.66	84.8	131.4	n/a	79.7	44.62	20.6	11.53	739	2	0	1	0	not recorded	0	0	3	0	Good
35-072	35-072-R	CM	BE-R	R	L	CONTRALATERAL	Pre-Sx	0.34	0.3	0.59	70.2	120.6	n/a	51.4	27.28	10.2	5.41	1073	0.39	0.25	0.65	72.7	112.2	n/a	67.8	36	19	10.08	1088	1	0	0	2	not recorded	4	0	3	0	Good
37-057	37-057-R	F	BE-R	R	L	CONTRALATERAL	Pre-Sx	0.5	0.36	0.79	63.2	81.6	n/a	43	23.87	14.4	7.97	925	0.5	0.3	0.8	64.6	81.8	n/a	59	32.76	22.1	12.27	983	2	1	1	1	not recorded	4	2	5	0	Good
34-142	34-142-L	F	ACLT	L	L	SURGICAL	Pre-Sx	0.53	0.3	0.82	66.5	82.4	n/a	46.5	25.69	15.1	8.37	976	0.56	0.29	0.86	67.5	78.5	15.7	73	40.33	30.1	16.61	781	1	3	2	1	not recorded	4	7	7	0	Fair
35-068	35-068-L	F	ACLT	L	L	SURGICAL	Pre-Sx	0.56	0.39	0.86	74.2	86.5	n/a	43.2	23.64	16.3	8.93	1033	0.54	0.31	0.84	73.7	87.7	n/a	67.6	36.96	27.4	14.97	646	0	3	3	1	not recorded	4	0	7	0	Fair
37-081	37-081-L	CM	ACLT	L	L	SURGICAL	Pre-Sx	0.37	0.33	0.65	75.7	117.5	n/a	51.2	30.74	11.9	7.13	972	0.39	0.27	0.64	77.9	122.5	n/a	66	39.59	17.9	10.74	871	4	2	2	2	not recorded	2	0	10	0	Bad
36-136	36-136-L	CM	ACLT	L	L	SURGICAL	Pre-Sx	0.47	0.34	0.78	69.3	89.3	n/a	41.4	22.78	13.8	7.56	903	0.49	0.3	0.77	70.3	91.6	n/a	58.7	32.27	20.8	11.41	702	3	2	1	2	not recorded	4	0	8	0	Fair
35-142	35-142-R	CM	ACLT	R	L	CONTRALATERAL	Pre-Sx	0.52	0.38	0.83	78.8	95.3	n/a	51	25.95	18.6	9.45	882	0.54	0.29	0.81	78.5	98	n/a	73.2	37.24	28.3	14.41	770	0	1	0	1	not recorded	0	0	2	0	Good
36-160	36-160-R	F	ACLT	R	L	CONTRALATERAL	Pre-Sx	0.35	0.26	0.57	68.9	120.4	n/a	45.6	22.82	10.8	5.41	884	0.38	0.24	0.65	70.5	109	n/a	81	40.57	21.7	10.89	728	2	4	1	1	not recorded	4	0	8	0	Good
34-156	34-156-R	F	ACLT	R	L	CONTRALATERAL	Pre-Sx	0.44	0.35	0.71	70.6	100.7	n/a	49.6	27.5	14.5	8.04	739	0.45	0.25	0.69	71.8	105	n/a	73.2	40.54	23.4	12.99	815	3	2	3	3	not recorded	4	0	11	some anterior damage on the tibia may be due to meniscal damage during surgery (right knee)	Good
36-120	36-120-R	CM	ACLT	R	L	CONTRALATERAL	Pre-Sx	0.37	0.3	0.64	75.6	120.4	n/a	45.2	26.33	10.1	5.91	1034	0.4	0.25	0.67	75.2	113	n/a	66.5	38.78	19.4	11.34	932	0	2	3	4	not recorded	4	0	9	0	Good
35-070	35-070-L	F	RECON	L	L	SURGICAL	Pre-Sx	0.46	0.36	0.74	77.3	103.9	n/a	52.3	25.77	15.4	7.6	920	0.47	0.29	0.77	75.6	98.7	n/a	70.2	34.56	23.5	11.55	590	4	1	2	2	not recorded	4	0	9	0	Bad
34-049	34-049-L	CM	RECON	L	L	SURGICAL	Pre-Sx	0.48	0.35	0.77	79.8	106.4	n/a	57.2	31.03	16.5	8.95	1089	0.48	0.25	0.74	71.5	100.5	2	67.4	36.5	23.8	12.92	917	2	1	2	2	not recorded	4	0	7	0	Fair
35-106	35-106-L	CM	RECON	L	L	SURGICAL	Pre-Sx	0.21	0.3	0.52	81.8	158.8	n/a	57	30.78	7.9	4.25	1048	0.29	0.26	0.59	83.4	141.8	n/a	94.6	51.09	16.7	9.03	970	2	4	1	2	not recorded	4	0	9	0	Bad
35-047	35-047-L	F	RECON	L	L	SURGICAL	Pre-Sx	0.44	0.34	0.75	74	99.8	n/a	46.6	22.35	14	6.72	875	0.45	0.28	0.72	72.1	100.5	n/a	57.4	27.56	19.2	9.21	717	1	1	4	1	not recorded	4	0	7	0	Fair
35-097	35-097-R	F	RECON	R	L	CONTRALATERAL	Pre-Sx	0.26	0.27	0.49	82.2	166.6	n/a	65.8	35.88	10.1	5.49	1069	0.29	0.23	0.52	83.6	160.7	n/a	87.7	47.81	15.6	8.51	859	4	0	4	3	not recorded	4	0	11	0	Good
35-022	35-022-R	CM	RECON	R	L	CONTRALATERAL	Pre-Sx	0.44	0.34	0.71	73.5	104.8	n/a	47.5	24.44	13.7	7.05	900	0.44	0.27	0.71	76.3	108.4	n/a	74.4	38.3	24.2	12.47	740	3	2	4	2	not recorded	4	1	11	0	Good
36-023	36-023-R	CM	RECON	R	L	CONTRALATERAL	Pre-Sx	0.51	0.37	0.81	74.2	94.4	n/a	46.3	24.89	15.2	8.19	1022	0.49	0.32	0.78	72.7	97.1	n/a	62.5	33.64	21.1	11.35	608	2	0	0	2	not recorded	1	0	4	0	Good
38-055	38-055-R	F	RECON	R	L	CONTRALATERAL	Pre-Sx	0.29	0.33	0.57	88.1	156.9	n/a	59.7	32.77	10.1	5.54	1089	0.34	0.25	0.6	88.7	152.5	n/a	79.1	43.41	17.8	9.78	1093	2	0	2	1	not recorded	0	0	5	0	Good
45-146	45-146-R	F	ACLT	R	L	CONTRALATERAL	Pre-Sx	0.48	0.33	0.79	58.7	76.4	n/a	38.6	15.39	13.2	5.28	652	0.5	0.29	0.78	61	78.9	n/a	52	20.76	18.6	7.43	675	2	0	0	1	no gross damage	3	0	3	check volumes in SF aliquots some are 100ul; the remaining SF in last tubes is not marked	Good
46-046	46-046-R	CM	BE-R	R	L	CONTRALATERAL	Pre-Sx	0.44	0.26	0.7	56.7	90.3	n/a	39	15.7	12.4	4.97	620	0.44	0.27	0.73	56.9	87.7	n/a	61.8	24.86	18.6	7.49	775	0	0	1	3	no gross damage	3	0	4	0	Good
46-151	46-151-R	CM	RECON	R	L	CONTRALATERAL	Pre-Sx	0.35	0.3	0.66	63.9	100.5	n/a	45.4	18.68	9.7	3.97	872	0.41	0.28	0.72	65.8	94.5	n/a	58.3	23.94	18	7.4	871	0	1	1	2	no gross damage	2	0	4	check with Braden on the comment written	Good
47-114	47-114-L	F	RECON	L	L	SURGICAL	Pre-Sx	0.21	0.32	0.53	85.5	162.9	n/a	58.1	29.04	7.8	3.9	894	0.29	0.26	0.57	85.6	150.9	n/a	72.7	36.35	14	7.02	750	0	2	1	2	no gross damage	3	0	5	0	Good
47-023	47-023-L	CM	ACLT	L	L	SURGICAL	Pre-Sx	0.37	0.31	0.67	77.1	117.9	n/a	42.8	25.71	10.1	6.08	1062	0.44	0.27	0.7	77.3	114.1	n/a	57.6	34.64	17.8	10.7	863	1	2	2	2	no gross damage	3	0	10	0	Bad
47-126	47-126-R	F	RECON	R	L	CONTRALATERAL	Pre-Sx	0.22	0.34	0.56	75.9	135.9	n/a	64.2	26.21	9.2	3.76	856	0.31	0.27	0.58	78.9	136.2	n/a	73.6	30.01	15	6.12	946	4	0	3	4	no gross damage	3	0	11	0	Good
47-151	47-151-L	F	BE-R	L	L	SURGICAL	Pre-Sx	0.36	0.29	0.65	70.1	110	n/a	44.5	20.99	10.7	5.03	819	0.43	0.26	0.71	71.2	104.7	n/a	61.7	29.1	20	9.45	775	0	0	1	3	no gross damage	2	0	4	small cut on patella during harvest	Good
48-017	48-017-L	CM	BE-R	L	L	SURGICAL	Pre-Sx	0.35	0.27	0.6	68.5	118.8	n/a	47.4	24.58	10.9	5.65	742	0.44	0.29	0.75	79.6	108.2	n/a	66.9	34.63	21.3	11.03	803	0	1	0	1	no gross damage	3	0	2	0	Good
48-024	48-024-R	F	BE-R	R	L	CONTRALATERAL	Pre-Sx	0.27	0.28	0.56	65.6	119.2	n/a	44.3	22.04	7.9	3.9	850	0.34	0.24	0.61	67.4	112.6	n/a	62.1	30.87	14.9	7.4	701	4	0	2	3	scalpel cut of posterior MM during harvest	3	3	12	0	Good
48-052	48-052-L	CM	RECON	L	L	SURGICAL	Pre-Sx	0.32	0.31	0.61	67.3	110.9	n/a	50.8	25.63	9.4	4.73	960	0.37	0.25	0.63	68.4	110.1	n/a	59.6	30.09	15.3	7.71	997	0	1	1	2	no gross damage	3	0	7	0	Fair
48-064	48-064-L	F	ACLT	L	L	SURGICAL	Pre-Sx	0.33	0.34	0.64	74.7	119.2	n/a	58.8	27.18	11.5	5.32	870	0.34	0.43	0.78	78.9	107.7	n/a	70.3	32.48	16.6	7.67	755	1	3	1	2	no gross damage	3	0	10	0	Bad
48-091	48-091-R	CM	ACLT	R	L	CONTRALATERAL	Pre-Sx	0.35	0.28	0.62	74.6	121.8	n/a	49.5	27.44	10.7	5.93	708	0.4	0.25	0.68	78.3	115.9	n/a	62.1	34.39	17.6	9.78	881	1	2	1	2	no gross damage	3	0	9	0	Good
35-124	35-124-L	CM	BE-R	L	L	SURGICAL	4weeks	0.45	0.33	0.76	74.8	99.9	n/a	37.9	20.9	12.3	6.81	717	0.46	0.29	0.75	72.7	97.8	n/a	73.9	40.78	24.9	13.75	857	1	0	0	0	not recorded	0	0	1	Sx lib was dry, Only 3ul obtained	Good
35-077	35-077-L	CM	BE-R	L	L	SURGICAL	4weeks	0.47	0.39	0.81	66.9	82.4	n/a	21.3	11.52	6.4	3.46	743	0.47	0.34	0.79	66.6	84.9	n/a	61.3	33.25	19.6	10.62	1072	3	1	1	2	not recorded	4	0	7	0	Fair
38-020	38-020-L	F	BE-R	L	L	SURGICAL	4weeks	0.45	0.38	0.78	70.4	90.6	n/a	31.4	16.22	9	4.65	911	0.47	0.33	0.79	70.1	89.1	n/a	60.6	31.33	20.1	10.37	972	2	3	0	1	not recorded	4	0	6	0	Fair
37-032	37-032-L	F	BE-R	L	L	SURGICAL	4weeks	0.4	0.33	0.71	67.9	96.3	n/a	33.4	18.49	8.9	4.91	872	0.45	0.28	0.75	69	92.7	n/a	66.1	36.64	21.3	11.81	1029	4	2	1	1	not recorded	4	0	8	0	Fair
35-099	35-099-R	F	BE-R	R	L	CONTRALATERAL	4weeks	0.3	0.23	0.52	66.4	128.6	40.2	61.5	34.68	11.6	6.54	871	0.37	0.22	0.61	71.8	118.3	n/a	82.2	46.38	21.7	12.25	864	1	0	0	2	not recorded	0	0	3	0	Good
33-147	33-147-R	CM	BE-R	R	L	CONTRALATERAL	4weeks	0.51	0.26	0.73	70.4	96.2	n/a	51.7	29.99	17	9.87	963	0.49	0.22	0.69	68.2	98.3	n/a	78.9	45.77	24.7	14.31	862	2	0	1	0	not recorded	0	0	3	0	Good
35-072	35-072-R	CM	BE-R	R	L	CONTRALATERAL	4weeks	0.27	0.27	0.52	72.1	138.9	n/a	63.8	35.78	10.7	6	1078	0.34	0.24	0.62	74.5	122.1	n/a	90.7	50.87	20.3	11.41	1265	1	0	0	2	not recorded	4	0	3	0	Good
37-057	37-057-R	F	BE-R	R	L	CONTRALATERAL	4weeks	0.56	0.31	0.83	59	71.2	n/a	49.2	26.27	18.2	9.71	937	0.58	0.26	0.82	59	72	8.9	67.3	35.96	29.9	15.98	857	2	1	1	1	not recorded	4	2	5	0	Good
34-142	34-142-L	F	ACLT	L	L	SURGICAL	4weeks	0.37	0.25	0.56	66.9	120.5	n/a	28.6	16.85	7	4.11	969	0.33	0.25	0.58	65.8	114.9	n/a	86.3	50.85	18.9	11.13	997	1	3	2	1	not recorded	4	7	7	0	Fair
35-068	35-068-L	F	ACLT	L	L	SURGICAL	4weeks	0.46	0.37	0.78	69.5	90	n/a	34.4	18.73	10.4	5.69	866	0.48	0.31	0.79	69.6	88.4	n/a	76.6	41.76	25.5	13.92	895	0	3	3	1	not recorded	4	0	7	0	Fair
37-081	37-081-L	CM	ACLT	L	L	SURGICAL	4weeks	0.45	0.31	0.67	68.6	102.1	n/a	32.3	20.08	9.5	5.88	850	0.39	0.27	0.63	69.7	111.1	n/a	78.7	48.86	19.8	12.27	882	4	2	2	2	not recorded	2	0	10	0	Bad
36-136	36-136-L	CM	ACLT	L	L	SURGICAL	4weeks	0.63	0.48	1.05	62	61.1	n/a	36.2	20.45	15.4	8.68	796	0.64	0.32	0.88	63.3	72.5	n/a	66.1	37.35	28.1	15.85	733	3	2	1	2	not recorded	4	0	8	0	Fair
35-142	35-142-R	CM	ACLT	R	L	CONTRALATERAL	4weeks	0.48	0.32	0.75	78.3	104.4	n/a	56	31.02	16.7	9.27	799	0.48	0.28	0.78	78.1	101.1	n/a	72.5	40.14	26.5	14.68	832	0	1	0	1	not recorded	0	0	2	0	Good
36-160	36-160-R	F	ACLT	R	L	CONTRALATERAL	4weeks	0.3	0.28	0.52	73.6	143.7	n/a	50.3	28.63	9.7	5.53	696	0.34	0.23	0.58	75	131.5	n/a	84	47.82	18.8	10.72	860	2	4	1	1	not recorded	4	0	8	0	Good
34-156	34-156-R	F	ACLT	R	L	CONTRALATERAL	4weeks	0.52	0.35	0.79	67.3	85.4	n/a	34.2	18.76	13.3	7.31	576	0.54	0.27	0.83	67	81.2	n/a	72	39.48	27.8	15.24	782	3	2	3	3	not recorded	4	0	11	some anterior damage on the tibia may be due to meniscal damage during surgery (right knee)	Good
36-120	36-120-R	CM	ACLT	R	L	CONTRALATERAL	4weeks	0.4	0.25	0.65	72.5	112	n/a	47.7	28.68	11.7	7.06	1080	0.42	0.26	0.71	74.4	106.4	n/a	72.1	43.4	21.5	12.95	918	0	2	3	4	not recorded	4	0	9	0	Good
35-070	35-070-L	F	RECON	L	L	SURGICAL	4weeks	0.44	0.4	0.8	68.5	87.1	n/a	24.3	12.32	7.5	3.79	792	0.48	0.32	0.81	69.7	86.9	n/a	72.5	36.84	23.1	11.74	842	4	1	2	2	not recorded	4	0	9	0	Bad
34-049	34-049-L	CM	RECON	L	L	SURGICAL	4weeks	0.34	0.29	0.61	77.5	127.3	n/a	27.7	15.93	6.2	3.58	847	0.37	0.27	0.64	76.8	120.9	n/a	83.3	47.91	20.5	11.77	1043	2	1	2	2	not recorded	4	0	7	0	Fair
35-106	35-106-L	CM	RECON	L	L	SURGICAL	4weeks	0.21	0.32	0.51	79.2	156.9	n/a	37.8	20.59	4.8	2.61	1016	0.25	0.25	0.5	84.6	169.8	n/a	114.5	62.31	16.6	9.05	1043	2	4	1	2	not recorded	4	0	9	0	Bad
35-047	35-047-L	F	RECON	L	L	SURGICAL	4weeks	0.22	0.32	0.53	76.3	149.3	n/a	45	22.08	6.3	3.08	1060	0.31	0.22	0.55	75	139	n/a	64.9	31.87	13	6.36	1002	1	1	4	1	not recorded	4	0	7	0	Fair
35-097	35-097-R	F	RECON	R	L	CONTRALATERAL	4weeks	0.41	0.25	0.64	69.3	108.9	n/a	47.8	26.06	13	7.11	800	0.44	0.22	0.67	68.1	101.3	n/a	72.8	39.68	23.9	13.01	832	4	0	4	3	not recorded	4	0	11	0	Good
35-022	35-022-R	CM	RECON	R	L	CONTRALATERAL	4weeks	0.45	0.26	0.7	69.8	101.1	n/a	39.8	21.14	12.9	6.83	859	0.48	0.25	0.77	69.3	91.8	n/a	77.6	41.22	26.3	13.97	769	3	2	4	2	not recorded	4	1	11	0	Good
36-023	36-023-R	CM	RECON	R	L	CONTRALATERAL	4weeks	0.55	0.32	0.86	69.2	81.2	n/a	46.3	25.21	17.2	9.38	968	0.55	0.31	0.85	70.2	82.7	n/a	61.4	33.46	25.2	13.74	637	2	0	0	2	not recorded	1	0	4	0	Good
38-055	38-055-R	F	RECON	R	L	CONTRALATERAL	4weeks	0.5	0.33	0.76	72.9	97.6	n/a	52.4	28.94	16.8	9.28	858	0.47	0.26	0.7	71.3	102.2	n/a	72.2	39.87	25	13.8	816	2	0	2	1	not recorded	0	0	5	0	Good
45-146	45-146-R	F	ACLT	R	L	CONTRALATERAL	4weeks	0.32	0.26	0.57	61.1	109.8	15.9	52.4	20.94	10.8	4.32	735	0.35	0.23	0.59	62	105.6	6.4	63	25.22	15.5	6.2	635	2	0	0	1	no gross damage	3	0	3	check volumes in SF aliquots some are 100ul; the remaining SF in last tubes is not marked	Good
46-046	46-046-R	CM	BE-R	R	L	CONTRALATERAL	4weeks	0.24	0.19	0.42	62.6	148.8	29.5	66.8	25.78	10.7	4.15	782	0.24	0.21	0.44	64.1	146.4	29.7	90.8	35.05	14.4	5.54	779	0	0	1	3	no gross damage	3	0	4	0	Good
46-151	46-151-R	CM	RECON	R	L	CONTRALATERAL	4weeks	0.23	0.26	0.49	71.2	150.4	n/a	54	22.9	7.5	3.2	914	0.26	0.24	0.51	72.9	148.1	n/a	80.2	34.01	13.8	5.87	821	0	1	1	2	no gross damage	2	0	4	check with Braden on the comment written	Good
47-114	47-114-L	F	RECON	L	L	SURGICAL	4weeks	0.19	0.32	0.5	91.6	185.2	3.8	50.2	23.39	5.9	2.75	785	0.25	0.26	0.5	94.8	190.5	3.5	104.1	48.49	15.3	7.12	949	0	2	1	2	no gross damage	3	0	5	0	Good
47-023	47-023-L	CM	ACLT	L	L	SURGICAL	4weeks	0.22	0.27	0.48	84.7	176.2	35.6	47.9	28.77	6.6	3.98	1052	0.27	0.24	0.51	89.1	174.1	66	80	48.1	14.1	8.46	1073	1	2	2	2	no gross damage	3	0	10	0	Bad
47-126	47-126-R	F	RECON	R	L	CONTRALATERAL	4weeks	0.24	0.26	0.5	73.7	146.4	16.8	60.8	24.38	10	4.02	747	0.28	0.24	0.53	80.6	153.1	29.6	72.9	29.22	13.4	5.36	726	4	0	3	4	no gross damage	3	0	11	0	Good
47-151	47-151-L	F	BE-R	L	L	SURGICAL	4weeks	0.2	0.28	0.46	79.7	173.7	n/a	42.8	19.71	5.4	2.47	980	0.25	0.23	0.48	81.9	172.2	49.1	88.5	40.71	14.8	6.82	838	0	0	1	3	no gross damage	2	0	4	small cut on patella during harvest	Good
48-017	48-017-L	CM	BE-R	L	L	SURGICAL	4weeks	0.2	0.36	0.56	80.9	146	57.1	17.5	8.81	2.4	1.22	644	0.32	0.28	0.61	82.1	134.5	n/a	76.6	38.58	16.3	8.24	780	0	1	0	1	no gross damage	3	0	2	0	Good
48-024	48-024-R	F	BE-R	R	L	CONTRALATERAL	4weeks	0.3	0.22	0.52	62.3	123.4	5.7	46.2	22.66	8.3	4.08	1006	0.29	0.22	0.52	64	124.8	17.5	74.4	36.46	14.8	7.23	692	4	0	2	3	scalpel cut of posterior MM during harvest	3	3	12	0	Good
48-052	48-052-L	CM	RECON	L	L	SURGICAL	4weeks	0.23	0.3	0.52	71.4	138.3	25.5	30.9	14.84	4.4	2.12	817	0.28	0.25	0.54	74.5	137.4	39.1	75.6	36.27	13.7	6.58	1050	0	1	1	2	no gross damage	3	0	7	0	Fair
48-064	48-064-L	F	ACLT	L	L	SURGICAL	4weeks	0.19	0.32	0.51	91.8	181.3	33.2	54.1	24.45	6.3	2.84	907	0.24	0.29	0.52	94.3	181.1	40.4	103.1	46.62	14.4	6.51	889	1	3	1	2	no gross damage	3	0	10	0	Bad
48-091	48-091-R	CM	ACLT	R	L	CONTRALATERAL	4weeks	0.23	0.28	0.49	89.8	182.5	n/a	68.7	37.85	9.9	5.45	700	0.26	0.24	0.5	92.6	186.8	n/a	93.3	51.42	15.3	8.46	1088	1	2	1	2	no gross damage	3	0	9	0	Good
35-124	35-124-L	CM	BE-R	L	L	SURGICAL	12weeks	0.36	0.3	0.65	75.6	117.2	n/a	39.2	24.67	9.5	5.99	925	0.42	0.28	0.72	77	106.5	n/a	64.5	40.58	18.9	11.86	805	1	0	0	0	not recorded	0	0	1	Sx lib was dry, Only 3ul obtained	Good
35-077	35-077-L	CM	BE-R	L	L	SURGICAL	12weeks	0.41	0.31	0.68	73.5	107.6	n/a	39.2	23.73	10.2	6.18	1048	0.41	0.26	0.66	72.2	109.1	n/a	63.2	38.23	18.2	11.03	1003	3	1	1	2	not recorded	4	0	7	0	Fair
38-020	38-020-L	F	BE-R	L	L	SURGICAL	12weeks	0.28	0.27	0.56	76.2	137.6	n/a	54.1	31.99	9	5.32	1160	0.38	0.24	0.66	75.7	115.7	n/a	63.8	37.71	16.6	9.82	1077	2	3	0	1	not recorded	4	0	6	0	Fair
37-032	37-032-L	F	BE-R	L	L	SURGICAL	12weeks	0.23	0.32	0.54	80.8	149.1	n/a	64.3	36.83	9.1	5.24	882	0.31	0.26	0.57	83	146.2	n/a	84	48.14	16.7	9.55	995	4	2	1	1	not recorded	4	0	8	0	Fair
35-099	35-099-R	F	BE-R	R	L	CONTRALATERAL	12weeks	0.25	0.28	0.53	75.9	142.7	n/a	50.5	33.74	8.2	5.45	986	0.35	0.25	0.64	77.2	121.5	n/a	62.4	41.71	14.5	9.71	797	1	0	0	2	not recorded	0	0	3	0	Good
33-147	33-147-R	CM	BE-R	R	L	CONTRALATERAL	12weeks	0.27	0.34	0.61	88.4	146	n/a	50.1	33.35	8.7	5.76	953	0.36	0.28	0.66	90.1	136.2	n/a	75	49.87	17.7	11.79	893	2	0	1	0	not recorded	0	0	3	0	Good
35-072	35-072-R	CM	BE-R	R	L	CONTRALATERAL	12weeks	0.2	0.31	0.48	88.6	184.7	n/a	53.3	34.51	6.4	4.15	1057	0.25	0.25	0.5	91.8	183.8	n/a	84.3	54.55	12.9	8.34	1307	1	0	0	2	not recorded	4	0	3	0	Good
37-057	37-057-R	F	BE-R	R	L	CONTRALATERAL	12weeks	0.21	0.34	0.54	78.3	145.7	n/a	84.6	42.15	10.7	5.32	835	0.27	0.27	0.55	79.5	145.9	n/a	116.9	58.22	20	9.95	951	2	1	1	1	not recorded	4	2	5	0	Good
34-142	34-142-L	F	ACLT	L	L	SURGICAL	12weeks	0.35	0.27	0.6	67.9	113.4	n/a	35.7	24.03	7.9	5.34	964	0.39	0.25	0.68	69	102.7	n/a	71.6	48.17	19.5	13.15	937	1	3	2	1	not recorded	4	7	7	0	Fair
35-068	35-068-L	F	ACLT	L	L	SURGICAL	12weeks	0.45	0.39	0.82	72.8	90	n/a	40.3	24.12	11.9	7.13	987	0.51	0.34	0.85	74	88.2	n/a	63.7	38.18	22.1	13.22	679	0	3	3	1	not recorded	4	0	7	0	Fair
37-081	37-081-L	CM	ACLT	L	L	SURGICAL	12weeks	0.27	0.35	0.59	87.2	148.3	n/a	57.7	36.03	10	6.26	826	0.32	0.28	0.59	88.1	150.3	n/a	91.6	57.26	19.3	12.06	858	4	2	2	2	not recorded	2	0	10	0	Bad
36-136	36-136-L	CM	ACLT	L	L	SURGICAL	12weeks	0.39	0.28	0.66	66.9	103.5	n/a	47.2	27.86	11.7	6.91	879	0.44	0.25	0.72	66.6	93.2	n/a	67.7	39.94	20.9	12.34	680	3	2	1	2	not recorded	4	0	8	0	Fair
35-142	35-142-R	CM	ACLT	R	L	CONTRALATERAL	12weeks	0.53	0.35	0.83	74.9	90.8	n/a	44.8	29.04	15.7	10.19	765	0.54	0.28	0.82	74.2	90.5	n/a	61.4	39.8	24.6	15.93	761	0	1	0	1	not recorded	0	0	2	0	Good
36-160	36-160-R	F	ACLT	R	L	CONTRALATERAL	12weeks	0.26	0.3	0.53	80	151.6	n/a	44.8	29.46	7.5	4.96	994	0.3	0.26	0.56	82.6	147.2	n/a	86.9	57.09	16	10.48	935	2	4	1	1	not recorded	4	0	8	0	Good
34-156	34-156-R	F	ACLT	R	L	CONTRALATERAL	12weeks	0.43	0.37	0.71	72.2	104.2	n/a	35.7	22.97	10.7	6.88	668	0.44	0.27	0.72	72.9	103.8	n/a	63.3	40.68	18.8	12.09	849	3	2	3	3	not recorded	4	0	11	some anterior damage on the tibia may be due to meniscal damage during surgery (right knee)	Good
36-120	36-120-R	CM	ACLT	R	L	CONTRALATERAL	12weeks	0.27	0.27	0.51	81.9	160.3	n/a	59.9	37.85	9.6	6.04	1155	0.31	0.24	0.57	82.4	145.3	n/a	80.1	50.65	17.6	11.15	1153	0	2	3	4	not recorded	4	0	9	0	Good
35-070	35-070-L	F	RECON	L	L	SURGICAL	12weeks	0.42	0.34	0.73	74.6	101.7	n/a	41.6	23.85	12.3	7.07	829	0.48	0.29	0.79	73.8	93.3	n/a	67.5	38.67	23.5	13.49	716	4	1	2	2	not recorded	4	0	9	0	Bad
34-049	34-049-L	CM	RECON	L	L	SURGICAL	12weeks	0.24	0.32	0.56	88.9	160.9	n/a	43.1	28.48	6.9	4.57	973	0.33	0.26	0.62	89.5	145.2	n/a	83.1	54.93	17.6	11.63	1115	2	1	2	2	not recorded	4	0	7	0	Fair
35-106	35-106-L	CM	RECON	L	L	SURGICAL	12weeks	0.24	0.3	0.54	77.4	143	n/a	52.7	33.37	7.9	5.01	975	0.29	0.27	0.58	78.4	137	n/a	98.1	62.12	16.9	10.67	1047	2	4	1	2	not recorded	4	0	9	0	Bad
35-047	35-047-L	F	RECON	L	L	SURGICAL	12weeks	0.21	0.28	0.46	81.8	177.7	n/a	66.6	34.65	8.3	4.31	935	0.25	0.22	0.47	84.5	179.5	n/a	87.5	45.5	14.4	7.5	1102	1	1	4	1	not recorded	4	0	7	0	Fair
35-097	35-097-R	F	RECON	R	L	CONTRALATERAL	12weeks	0.34	0.28	0.61	75.8	128.8	n/a	48.5	31.48	9.9	6.44	987	0.39	0.25	0.66	76.2	120.7	n/a	73	47.4	18.5	11.98	791	4	0	4	3	not recorded	4	0	11	0	Good
35-022	35-022-R	CM	RECON	R	L	CONTRALATERAL	12weeks	0.43	0.33	0.7	76.1	108.6	n/a	35.6	22.19	10.4	6.51	873	0.43	0.28	0.72	77.2	108	n/a	64.1	40	20.2	12.59	852	3	2	4	2	not recorded	4	1	11	0	Good
36-023	36-023-R	CM	RECON	R	L	CONTRALATERAL	12weeks	0.4	0.29	0.68	71.3	107.2	n/a	53.8	30.69	12.8	7.3	873	0.42	0.25	0.68	70.1	103.3	n/a	69.7	39.75	22	12.53	661	2	0	0	2	not recorded	1	0	4	0	Good
38-055	38-055-R	F	RECON	R	L	CONTRALATERAL	12weeks	0.43	0.33	0.71	76	107.9	n/a	44	24.96	12.1	6.88	871	0.44	0.27	0.72	74.5	103.8	n/a	65.8	37.35	21.7	12.31	825	2	0	2	1	not recorded	0	0	5	0	Good
45-146	45-146-R	F	ACLT	R	L	CONTRALATERAL	12weeks	0.21	0.29	0.5	72.1	144.8	22.4	66.6	27.63	8.3	3.45	858	0.27	0.24	0.52	73.2	140.2	n/a	82.1	34.06	14	5.82	818	2	0	0	1	no gross damage	3	0	3	check volumes in SF aliquots some are 100ul; the remaining SF in last tubes is not marked	Good
46-046	46-046-R	CM	BE-R	R	L	CONTRALATERAL	12weeks	0.2	0.24	0.43	74.1	170.4	31	58.8	24.88	7.4	3.11	562	0.22	0.24	0.46	76.5	165.8	29.5	102	43.13	13.4	5.65	824	0	0	1	3	no gross damage	3	0	4	0	Good
46-151	46-151-R	CM	RECON	R	L	CONTRALATERAL	12weeks	0.19	0.28	0.46	79	170.5	13	61.5	27.25	7.2	3.18	880	0.24	0.26	0.48	81	168.6	10.9	98	43.44	14.2	6.31	824	0	1	1	2	no gross damage	2	0	4	check with Braden on the comment written	Good
47-114	47-114-L	F	RECON	L	L	SURGICAL	12weeks	0.18	0.33	0.51	95.8	186.8	n/a	58.2	27.66	6.5	3.1	713	0.25	0.28	0.53	96.4	183.3	n/a	93.1	44.22	13.8	6.53	621	0	2	1	2	no gross damage	3	0	5	0	Good
47-023	47-023-L	CM	ACLT	L	L	SURGICAL	12weeks	0.24	0.26	0.5	81.6	162.1	n/a	47.8	29.73	7.2	4.48	910	0.29	0.25	0.54	87	161.1	14.2	83.2	51.76	15.4	9.59	961	1	2	2	2	no gross damage	3	0	10	0	Bad
47-126	47-126-R	F	RECON	R	L	CONTRALATERAL	12weeks	0.23	0.29	0.5	78.2	157.1	n/a	57	23.14	8.5	3.43	573	0.29	0.25	0.56	82.3	148.5	25.1	64.1	26	11.4	4.65	638	4	0	3	4	no gross damage	3	0	11	0	Good
47-151	47-151-L	F	BE-R	L	L	SURGICAL	12weeks	0.19	0.28	0.46	80.9	175.4	n/a	59.2	28.06	7.1	3.35	772	0.24	0.24	0.47	84.4	178.4	n/a	87.3	41.39	14	6.64	750	0	0	1	3	no gross damage	2	0	4	small cut on patella during harvest	Good
48-017	48-017-L	CM	BE-R	L	L	SURGICAL	12weeks	0.22	0.33	0.54	100.8	189.6	n/a	56.8	30.6	8	4.31	771	0.27	0.29	0.58	103.6	183.4	n/a	95.1	51.27	15.3	8.26	820	0	1	0	1	no gross damage	3	0	2	0	Good
48-024	48-024-R	F	BE-R	R	L	CONTRALATERAL	12weeks	0.2	0.24	0.43	76.7	179.1	43.5	48.5	26.23	6.1	3.29	945	0.22	0.23	0.46	76.6	166.9	77.8	89.9	48.66	11.9	6.43	758	4	0	2	3	scalpel cut of posterior MM during harvest	3	3	12	0	Good
48-052	48-052-L	CM	RECON	L	L	SURGICAL	12weeks	0.21	0.27	0.48	80.3	168.6	25.4	37	20.13	4.8	2.61	926	0.26	0.24	0.5	82.5	165.1	59.5	76.4	41.55	12.3	6.69	1045	0	1	1	2	no gross damage	3	0	7	0	Fair
48-064	48-064-L	F	ACLT	L	L	SURGICAL	12weeks	0.2	0.32	0.51	90.4	178.5	n/a	63.8	29.61	7.5	3.49	730	0.24	0.27	0.5	91.4	181.3	26.1	95.4	44.26	13.5	6.27	859	1	3	1	2	no gross damage	3	0	10	0	Bad
48-091	48-091-R	CM	ACLT	R	L	CONTRALATERAL	12weeks	0.23	0.28	0.5	91.1	182.6	n/a	54.4	31.98	7.9	4.62	829	0.28	0.25	0.55	96	176.2	n/a	78.8	46.33	14	8.22	904	1	2	1	2	no gross damage	3	0	9	0	Good
35-124	35-124-L	CM	BE-R	L	L	SURGICAL	26weeks	0.43	0.3	0.72	75.8	106	n/a	38.3	25.86	10.2	6.93	950	0.45	0.27	0.74	75.9	103.3	n/a	70.3	47.55	23.1	15.62	658	1	0	0	0	not recorded	0	0	1	Sx lib was dry, Only 3ul obtained	Good
35-077	35-077-L	CM	BE-R	L	L	SURGICAL	26weeks	0.38	0.28	0.63	74.2	118	n/a	40.2	25.34	8.9	5.59	1040	0.41	0.26	0.69	73.5	107.3	n/a	69	43.47	19	11.94	1237	3	1	1	2	not recorded	4	0	7	0	Fair
38-020	38-020-L	F	BE-R	L	L	SURGICAL	26weeks	0.33	0.31	0.6	80.6	137.3	n/a	55.6	36.14	10.1	6.59	1158	0.35	0.25	0.61	79.5	131.3	17.3	68.2	44.33	16.7	10.83	1009	2	3	0	1	not recorded	4	0	6	0	Fair
37-032	37-032-L	F	BE-R	L	L	SURGICAL	26weeks	0.21	0.32	0.51	83.8	163.3	4.8	60	36.4	7.8	4.72	1023	0.28	0.24	0.53	86.1	163.5	20	86.3	52.39	14.6	8.84	1024	4	2	1	1	not recorded	4	0	8	0	Fair
35-099	35-099-R	F	BE-R	R	L	CONTRALATERAL	26weeks	0.38	0.3	0.66	77.3	117.4	n/a	48.8	35.59	11.2	8.2	1011	0.4	0.26	0.66	77.5	117.5	n/a	64.9	47.32	18.3	13.31	817	1	0	0	2	not recorded	0	0	3	0	Good
33-147	33-147-R	CM	BE-R	R	L	CONTRALATERAL	26weeks	0.31	0.33	0.62	83.6	136.2	n/a	59.4	39.48	10.6	7.06	1046	0.36	0.27	0.62	85	136.8	n/a	81.9	54.49	19.2	12.78	842	2	0	1	0	not recorded	0	0	3	0	Good
35-072	35-072-R	CM	BE-R	R	L	CONTRALATERAL	26weeks	0.23	0.32	0.52	87	166.9	n/a	61.5	44.07	7.9	5.66	1243	0.29	0.24	0.54	89.9	167.7	n/a	78.1	55.98	14.6	10.45	1474	1	0	0	2	not recorded	4	0	3	0	Good
37-057	37-057-R	F	BE-R	R	L	CONTRALATERAL	26weeks	0.22	0.32	0.54	75.1	138.3	n/a	65.4	37.65	8.9	5.1	947	0.3	0.27	0.59	75.3	128.4	23.4	88.4	50.9	17.3	9.97	915	2	1	1	1	not recorded	4	2	5	0	Good
34-142	34-142-L	F	ACLT	L	L	SURGICAL	26weeks	0.34	0.23	0.56	67.5	121.4	n/a	39.7	28.94	8	5.86	986	0.35	0.25	0.63	70.3	112.3	n/a	75.1	54.76	18.1	13.2	839	1	3	2	1	not recorded	4	7	7	0	Fair
35-068	35-068-L	F	ACLT	L	L	SURGICAL	26weeks	0.43	0.35	0.72	75	104	n/a	46.5	27.14	12.4	7.24	977	0.47	0.29	0.77	75.8	99.4	n/a	72.2	42.08	23.6	13.76	615	0	3	3	1	not recorded	4	0	7	0	Fair
37-081	37-081-L	CM	ACLT	L	L	SURGICAL	26weeks	0.28	0.3	0.55	81.9	149.1	3.8	58.1	35.6	9.8	6	1014	0.32	0.27	0.61	82.9	137.1	61.6	81.2	49.79	16.5	10.13	876	4	2	2	2	not recorded	2	0	10	0	Bad
36-136	36-136-L	CM	ACLT	L	L	SURGICAL	26weeks	0.44	0.3	0.73	68.5	94.3	7.7	44	28.74	12.1	7.9	896	0.48	0.28	0.76	70.4	92.5	7.3	66.7	43.53	23.3	15.19	644	3	2	1	2	not recorded	4	0	8	0	Fair
35-142	35-142-R	CM	ACLT	R	L	CONTRALATERAL	26weeks	0.26	0.33	0.59	81.2	136.8	n/a	50.7	36.12	8.3	5.9	994	0.37	0.27	0.67	81.7	122.4	n/a	67.1	47.86	17.4	12.39	739	0	1	0	1	not recorded	0	0	2	0	Good
36-160	36-160-R	F	ACLT	R	L	CONTRALATERAL	26weeks	0.23	0.3	0.52	84.7	163.9	n/a	54.2	38.21	7.8	5.47	1026	0.29	0.25	0.55	86.8	157.7	n/a	82.9	58.42	15.2	10.68	914	2	4	1	1	not recorded	4	0	8	0	Good
34-156	34-156-R	F	ACLT	R	L	CONTRALATERAL	26weeks	0.25	0.32	0.57	77	136.8	n/a	55.6	37.06	9.1	6.05	983	0.36	0.24	0.64	77.1	121.8	n/a	76.6	51.02	17.6	11.74	840	3	2	3	3	not recorded	4	0	11	some anterior damage on the tibia may be due to meniscal damage during surgery (right knee)	Good
36-120	36-120-R	CM	ACLT	R	L	CONTRALATERAL	26weeks	0.36	0.27	0.6	75.7	128.4	n/a	41.8	29.8	8.3	5.91	1038	0.41	0.23	0.67	77.5	118.9	n/a	66.5	47.42	19.2	13.7	898	0	2	3	4	not recorded	4	0	9	0	Good
35-070	35-070-L	F	RECON	L	L	SURGICAL	26weeks	0.21	0.33	0.54	84	156.6	n/a	60.3	38.15	8.5	5.36	1048	0.32	0.27	0.61	84.9	142.5	n/a	88.3	55.91	17.2	10.92	904	4	1	2	2	not recorded	4	0	9	0	Bad
34-049	34-049-L	CM	RECON	L	L	SURGICAL	26weeks	0.28	0.35	0.59	87	147.2	n/a	54	37.33	9.3	6.44	1122	0.37	0.28	0.65	90	141.4	n/a	80.1	55.34	18.5	12.77	829	2	1	2	2	not recorded	4	0	7	0	Fair
35-106	35-106-L	CM	RECON	L	L	SURGICAL	26weeks	0.21	0.32	0.53	87.1	166.5	n/a	63.2	41.84	8.2	5.42	1129	0.25	0.28	0.53	88.5	168	n/a	117	77.48	16.5	10.95	1098	2	4	1	2	not recorded	4	0	9	0	Bad
35-047	35-047-L	F	RECON	L	L	SURGICAL	26weeks	0.31	0.27	0.56	70	125.9	65.9	49.6	31.12	9.2	5.76	948	0.36	0.23	0.61	71.2	117.3	42.1	64.5	40.47	16	10.03	937	1	1	4	1	not recorded	4	0	7	0	Fair
35-097	35-097-R	F	RECON	R	L	CONTRALATERAL	26weeks	0.36	0.27	0.6	77.5	128.8	n/a	54	35.56	10.8	7.1	940	0.37	0.25	0.63	78.9	125.2	n/a	74.6	49.06	18.5	12.16	795	4	0	4	3	not recorded	4	0	11	0	Good
35-022	35-022-R	CM	RECON	R	L	CONTRALATERAL	26weeks	0.3	0.3	0.6	78.6	131.8	n/a	46	29.25	8.8	5.61	983	0.35	0.26	0.63	78.4	126.2	n/a	74.5	47.41	19	12.06	769	3	2	4	2	not recorded	4	1	11	0	Good
36-023	36-023-R	CM	RECON	R	L	CONTRALATERAL	26weeks	0.58	0.36	0.9	68.7	76.7	10.1	47.6	30.39	18.1	11.54	1016	0.59	0.29	0.86	68.7	81	10.9	64.3	41	27.9	17.82	650	2	0	0	2	not recorded	1	0	4	0	Good
38-055	38-055-R	F	RECON	R	L	CONTRALATERAL	26weeks	0.28	0.33	0.6	79.6	132.5	n/a	60.8	35.62	10.1	5.89	873	0.37	0.25	0.61	80.4	132.7	n/a	72.2	42.29	18.8	11.04	1126	2	0	2	1	not recorded	0	0	5	0	Good
45-146	45-146-R	F	ACLT	R	L	CONTRALATERAL	26weeks	0.2	0.28	0.48	71.4	149.2	23.7	56.4	25.25	7.1	3.18	815	0.27	0.23	0.5	73.4	146.2	35.6	77.9	34.88	12.9	5.8	691	2	0	0	1	no gross damage	3	0	3	check volumes in SF aliquots some are 100ul; the remaining SF in last tubes is not marked	Good
46-046	46-046-R	CM	BE-R	R	L	CONTRALATERAL	26weeks	0.27	0.21	0.46	65.2	142.4	n/a	47.6	22.78	7.7	3.69	689	0.27	0.23	0.51	66.9	132.9	n/a	71.8	34.31	12.9	6.15	877	0	0	1	3	no gross damage	3	0	4	0	Good
46-151	46-151-R	CM	RECON	R	L	CONTRALATERAL	26weeks	0.22	0.27	0.48	73.8	154.2	n/a	53.6	25.89	7.2	3.46	1030	0.25	0.24	0.49	74.9	152.3	n/a	80.1	38.71	13.2	6.39	794	0	1	1	2	no gross damage	2	0	4	check with Braden on the comment written	Good
47-114	47-114-L	F	RECON	L	L	SURGICAL	26weeks	0.23	0.32	0.56	88.8	160.1	n/a	51.9	24.81	7.5	3.58	573	0.31	0.27	0.59	90.1	153.4	n/a	80.9	38.65	15.1	7.2	565	0	2	1	2	no gross damage	3	0	5	0	Good
47-023	47-023-L	CM	ACLT	L	L	SURGICAL	26weeks	0.27	0.26	0.52	83.2	162.6	n/a	45.2	31.71	7.4	5.17	1220	0.31	0.24	0.54	83.2	156.7	n/a	69.9	49.06	14.1	9.92	944	1	2	2	2	no gross damage	3	0	10	0	Bad
47-126	47-126-R	F	RECON	R	L	CONTRALATERAL	26weeks	0.22	0.3	0.51	78.4	155.2	n/a	51.2	21.74	7.2	3.07	698	0.31	0.25	0.57	83.2	147.8	17.4	71	30.17	13.7	5.83	836	4	0	3	4	no gross damage	3	0	11	0	Good
47-151	47-151-L	F	BE-R	L	L	SURGICAL	26weeks	0.19	0.27	0.45	83.2	186.9	n/a	52.2	28.44	6	3.25	761	0.25	0.23	0.47	87.2	183.6	n/a	75.7	41.23	12.3	6.69	848	0	0	1	3	no gross damage	2	0	4	small cut on patella during harvest	Good
48-017	48-017-L	CM	BE-R	L	L	SURGICAL	26weeks	0.22	0.3	0.53	89.6	169.9	n/a	56.7	34.39	8.3	5.03	852	0.28	0.29	0.56	98	178	n/a	81.5	49.49	14.6	8.85	838	0	1	0	1	no gross damage	3	0	2	0	Good
48-024	48-024-R	F	BE-R	R	L	CONTRALATERAL	26weeks	0.2	0.27	0.47	81.2	172.7	n/a	48.4	31.1	6.2	3.98	1066	0.25	0.24	0.49	82.7	168.6	49.3	82.2	52.84	12.5	8.02	795	4	0	2	3	scalpel cut of posterior MM during harvest	3	3	12	0	Good
48-052	48-052-L	CM	RECON	L	L	SURGICAL	26weeks	0.25	0.3	0.54	76.9	142.8	5.4	43.1	27.24	6.3	3.99	996	0.3	0.24	0.56	78.6	141.5	53.4	73.5	46.43	14.5	9.18	1159	0	1	1	2	no gross damage	3	0	7	0	Fair
48-064	48-064-L	F	ACLT	L	L	SURGICAL	26weeks	0.19	0.32	0.5	98	195.9	n/a	70.1	35.91	7.8	4	973	0.24	0.27	0.52	99.2	193.1	n/a	93.9	48.08	13.2	6.78	899	1	3	1	2	no gross damage	3	0	10	0	Bad
48-091	48-091-R	CM	ACLT	R	L	CONTRALATERAL	26weeks	0.29	0.28	0.57	86.1	152.8	n/a	54.5	38.18	9.6	6.71	930	0.35	0.25	0.62	89	143.7	n/a	61.9	43.4	15.2	10.66	799	1	2	1	2	no gross damage	3	0	9	0	Good
35-124	35-124-L	CM	BE-R	L	L	SURGICAL	52weeks	0.39	0.34	0.67	85.8	129.4	n/a	50.6	35.82	10.7	7.55	1047	0.43	0.27	0.71	82.4	116.9	n/a	76.5	54.19	22.3	15.78	770	1	0	0	0	not recorded	0	0	1	Sx lib was dry, Only 3ul obtained	Good
35-077	35-077-L	CM	BE-R	L	L	SURGICAL	52weeks	0.42	0.28	0.65	77.1	118.4	n/a	28.1	19.07	7.4	5.05	921	0.41	0.26	0.69	77.9	113.3	n/a	69.4	47.08	19.3	13.1	1141	3	1	1	2	not recorded	4	0	7	0	Fair
38-020	38-020-L	F	BE-R	L	L	SURGICAL	52weeks	0.28	0.29	0.56	81.1	144.2	11.1	55.6	37.56	8.4	5.67	1121	0.34	0.25	0.61	80.4	132.7	34.7	68.8	46.43	15.8	10.66	1025	2	3	0	1	not recorded	4	0	6	0	Fair
37-032	37-032-L	F	BE-R	L	L	SURGICAL	52weeks	0.2	0.33	0.52	88.7	170.5	n/a	56.4	39.21	7.2	5	999	0.26	0.27	0.53	90.7	170.8	n/a	94.9	65.98	14.7	10.19	1136	4	2	1	1	not recorded	4	0	8	0	Fair
35-099	35-099-R	F	BE-R	R	L	CONTRALATERAL	52weeks	0.28	0.3	0.56	79.3	142.6	n/a	61.7	47.18	10.2	7.78	1049	0.35	0.23	0.59	79.9	136.2	n/a	74.3	56.8	17.7	13.53	913	1	0	0	2	not recorded	0	0	3	0	Good
33-147	33-147-R	CM	BE-R	R	L	CONTRALATERAL	52weeks	0.35	0.35	0.67	87.8	132.5	n/a	53.4	36.71	10.7	7.38	932	0.41	0.28	0.69	87.8	128.1	n/a	71.5	49.19	19.4	13.38	722	2	0	1	0	not recorded	0	0	3	0	Good
35-072	35-072-R	CM	BE-R	R	L	CONTRALATERAL	52weeks	0.27	0.31	0.56	76.7	136.9	n/a	49.5	39.54	7.6	6.07	1277	0.35	0.25	0.62	81.9	133.7	50.2	69.2	55.3	16	12.77	1183	1	0	0	2	not recorded	4	0	3	0	Good
37-057	37-057-R	F	BE-R	R	L	CONTRALATERAL	52weeks	0.24	0.33	0.56	73.1	130.3	25.9	61.4	40.69	9.1	6.01	1058	0.31	0.26	0.58	74	126.7	14.3	75.3	49.94	15.5	10.28	936	2	1	1	1	not recorded	4	2	5	0	Good
34-142	34-142-L	F	ACLT	L	L	SURGICAL	52weeks	0.39	0.28	0.6	74.1	125.6	n/a	44.5	34.68	9.7	7.6	1196	0.36	0.26	0.62	73.9	121.3	26.1	73	56.9	18	14.08	922	1	3	2	1	not recorded	4	7	7	0	Fair
35-068	35-068-L	F	ACLT	L	L	SURGICAL	52weeks	0.45	0.34	0.74	75.7	102.7	n/a	42.4	27.48	11	7.11	1041	0.47	0.29	0.77	75.1	98	5.8	63	40.83	20.7	13.4	669	0	3	3	1	not recorded	4	0	7	0	Fair
37-081	37-081-L	CM	ACLT	L	L	SURGICAL	52weeks	0.25	0.31	0.56	84.6	153.1	n/a	52.4	31.53	8.1	4.88	990	0.3	0.28	0.6	83.8	141.6	n/a	83.1	50.03	15.3	9.22	847	4	2	2	2	not recorded	2	0	10	0	Bad
36-136	36-136-L	CM	ACLT	L	L	SURGICAL	52weeks	0.29	0.28	0.56	75.2	133.8	n/a	54.8	39.34	9.4	6.75	1002	0.35	0.25	0.62	78.9	127.6	n/a	70.7	50.76	16.2	11.66	625	3	2	1	2	not recorded	4	0	8	0	Fair
35-142	35-142-R	CM	ACLT	R	L	CONTRALATERAL	52weeks	0.39	0.34	0.71	79.2	113.1	n/a	46.7	37.89	10.9	8.82	968	0.47	0.28	0.77	80.8	106.6	n/a	61.9	50.18	21.6	17.5	826	0	1	0	1	not recorded	0	0	2	0	Good
36-160	36-160-R	F	ACLT	R	L	CONTRALATERAL	52weeks	0.29	0.31	0.57	77.8	139.3	n/a	49.6	37.88	8.4	6.43	1171	0.34	0.24	0.58	77.9	134.8	n/a	70.4	53.7	15.8	12.04	872	2	4	1	1	not recorded	4	0	8	0	Good
34-156	34-156-R	F	ACLT	R	L	CONTRALATERAL	52weeks	0.28	0.33	0.61	75.1	129.1	7.9	46	31.78	8.6	5.96	1004	0.37	0.26	0.65	76.3	120.2	9.3	74.1	51.21	17.5	12.1	820	3	2	3	3	not recorded	4	0	11	some anterior damage on the tibia may be due to meniscal damage during surgery (right knee)	Good
36-120	36-120-R	CM	ACLT	R	L	CONTRALATERAL	52weeks	0.27	0.28	0.54	81.5	150.5	n/a	52.5	38.56	8.3	6.12	1177	0.34	0.24	0.61	84	139.3	n/a	70.8	51.95	16.3	11.99	999	0	2	3	4	not recorded	4	0	9	0	Good
35-070	35-070-L	F	RECON	L	L	SURGICAL	52weeks	0.29	0.34	0.61	78	128.5	n/a	48.6	31.76	8.6	5.64	996	0.37	0.27	0.64	78.8	123.5	n/a	75.3	49.15	18	11.74	830	4	1	2	2	not recorded	4	0	9	0	Bad
34-049	34-049-L	CM	RECON	L	L	SURGICAL	52weeks	0.47	0.37	0.8	80.6	101.7	n/a	48.5	35.33	12.6	9.18	1036	0.55	0.29	0.85	81.1	96.3	n/a	65.3	47.53	25.5	18.59	749	2	1	2	2	not recorded	4	0	7	0	Fair
35-106	35-106-L	CM	RECON	L	L	SURGICAL	52weeks	0.24	0.32	0.54	85.4	157.5	n/a	56.2	41.96	7.8	5.85	1183	0.27	0.27	0.54	88.3	165.7	n/a	106.1	79.17	16.6	12.38	1009	2	4	1	2	not recorded	4	0	9	0	Bad
35-047	35-047-L	F	RECON	L	L	SURGICAL	52weeks	0.37	0.29	0.64	70.8	113.8	11.2	47.8	33.05	9.2	6.33	1044	0.42	0.23	0.66	69.9	109.7	22.9	59.1	40.81	17.2	11.91	1201	1	1	4	1	not recorded	4	0	7	0	Fair
35-097	35-097-R	F	RECON	R	L	CONTRALATERAL	52weeks	0.31	0.28	0.58	80.5	139.5	n/a	55.8	41.62	9.3	6.97	1079	0.38	0.25	0.66	81.7	126.8	n/a	72.3	53.95	17.6	13.11	1076	4	0	4	3	not recorded	4	0	11	0	Good
35-022	35-022-R	CM	RECON	R	L	CONTRALATERAL	52weeks	0.4	0.33	0.68	77.6	114.9	n/a	47.7	30.31	11.8	7.5	974	0.42	0.28	0.69	78.1	113.9	n/a	71.3	45.32	21.4	13.6	743	3	2	4	2	not recorded	4	1	11	0	Good
36-023	36-023-R	CM	RECON	R	L	CONTRALATERAL	52weeks	0.45	0.3	0.73	72.1	98.9	10.8	n/a	28.48	n/a	7.87	888	0.49	0.26	0.75	72.1	96.6	10.8	n/a	40.29	n/a	14.75	561	2	0	0	2	not recorded	1	0	4	0	Good
38-055	38-055-R	F	RECON	R	L	CONTRALATERAL	52weeks	0.26	0.37	0.6	86	144.2	n/a	60	38.37	9.5	6.1	774	0.34	0.27	0.62	87.3	142.7	n/a	77.9	49.83	18	11.51	1074	2	0	2	1	not recorded	0	0	5	0	Good
45-146	45-146-R	F	ACLT	R	L	CONTRALATERAL	52weeks	0.24	0.29	0.51	66.7	131.1	n/a	48.4	24.52	6.7	3.37	737	0.32	0.29	0.59	71.9	121.6	5	64.2	32.5	12.7	6.41	627	2	0	0	1	no gross damage	3	0	3	check volumes in SF aliquots some are 100ul; the remaining SF in last tubes is not marked	Good
46-046	46-046-R	CM	BE-R	R	L	CONTRALATERAL	52weeks	0.24	0.25	0.48	72	152	n/a	49.2	27.62	6.7	3.78	954	0.26	0.24	0.51	73.8	144.8	n/a	68.9	38.73	12.1	6.79	779	0	0	1	3	no gross damage	3	0	4	0	Good
46-151	46-151-R	CM	RECON	R	L	CONTRALATERAL	52weeks	0.23	0.28	0.52	77.8	151.4	n/a	49.4	27.32	6.7	3.72	999	0.29	0.24	0.55	80.3	147.7	n/a	72.6	40.15	14	7.72	1044	0	1	1	2	no gross damage	2	0	4	check with Braden on the comment written	Good
47-114	47-114-L	F	RECON	L	L	SURGICAL	52weeks	0.2	0.31	0.52	94.1	180.6	n/a	57.4	29.49	7.3	3.76	704	0.28	0.28	0.56	101.4	182.6	n/a	79.3	40.76	13.5	6.96	635	0	2	1	2	no gross damage	3	0	5	0	Good
47-023	47-023-L	CM	ACLT	L	L	SURGICAL	52weeks	0.24	0.27	0.51	87	169.5	n/a	54.6	43.3	7.9	6.28	1162	0.3	0.25	0.55	94.3	170.4	n/a	64.7	51.31	13.3	10.55	1196	1	2	2	2	no gross damage	3	0	10	0	Bad
47-126	47-126-R	F	RECON	R	L	CONTRALATERAL	52weeks	0.22	0.33	0.55	80	146.9	n/a	49.8	22.44	7.4	3.32	644	0.31	0.26	0.56	86.5	154.5	n/a	63.8	28.79	12.4	5.57	599	4	0	3	4	no gross damage	3	0	11	0	Good
47-151	47-151-L	F	BE-R	L	L	SURGICAL	52weeks	0.18	0.27	0.44	89.9	202.7	n/a	50.1	31.92	5.4	3.45	1069	0.26	0.23	0.47	94.2	199.8	n/a	74.9	47.69	12.2	7.76	927	0	0	1	3	no gross damage	2	0	4	small cut on patella during harvest	Good
48-017	48-017-L	CM	BE-R	L	L	SURGICAL	52weeks	0.27	0.34	0.59	93.9	164.1	n/a	42.2	30.86	6.9	5.08	1029	0.34	0.29	0.63	101.6	166.9	n/a	68.4	50.08	14.4	10.57	877	0	1	0	1	no gross damage	3	0	2	0	Good
48-024	48-024-R	F	BE-R	R	L	CONTRALATERAL	52weeks	0.2	0.26	0.46	86.7	188.6	n/a	41.5	31.17	5.5	4.11	1103	0.22	0.24	0.46	89.4	194.7	n/a	86.5	65.08	11.8	8.89	994	4	0	2	3	scalpel cut of posterior MM during harvest	3	3	12	0	Good
48-052	48-052-L	CM	RECON	L	L	SURGICAL	52weeks	0.23	0.31	0.52	85.4	166.7	n/a	51.5	38.23	6.7	4.99	1181	0.27	0.24	0.5	86.9	173.3	14.9	67.9	50.41	12.1	9.01	1144	0	1	1	2	no gross damage	3	0	7	0	Fair
48-064	48-064-L	F	ACLT	L	L	SURGICAL	52weeks	0.21	0.33	0.54	98.8	184.6	n/a	59.2	33.36	7.4	4.19	836	0.27	0.27	0.53	100.7	190.4	n/a	85	47.96	13.5	7.59	835	1	3	1	2	no gross damage	3	0	10	0	Bad
48-091	48-091-R	CM	ACLT	R	L	CONTRALATERAL	52weeks	0.28	0.3	0.57	92.7	164	n/a	50.5	41.04	8.7	7.11	840	0.33	0.27	0.62	95.1	156.2	n/a	58.9	47.92	13.1	10.65	771	1	2	1	2	no gross damage	3	0	9	0	Good
35-124	35-124-L	CM	BE-R	L	R	CONTRALATERAL	Pre-Sx	0.45	0.33	0.72	76.4	107.4	n/a	48.7	25.79	13.2	7	997	0.45	0.28	0.74	77.2	104.3	n/a	70.5	37.39	22.9	12.14	721	1	0	0	0	not recorded	0	0	1	Sx lib was dry, Only 3ul obtained	Good
35-077	35-077-L	CM	BE-R	L	R	CONTRALATERAL	Pre-Sx	0.58	0.4	0.95	65.8	71.3	n/a	39.4	20.57	14.9	7.77	941	0.58	0.33	0.88	68.6	78.6	n/a	61	31.85	25.2	13.18	969	3	1	1	2	not recorded	4	0	7	0	Good
38-020	38-020-L	F	BE-R	L	R	CONTRALATERAL	Pre-Sx	0.39	0.34	0.66	79.6	125.9	n/a	64.6	35.53	13.8	7.58	890	0.36	0.26	0.59	79.2	137.2	n/a	67.8	37.29	16.5	9.05	873	2	3	0	1	not recorded	4	0	6	0	Good
37-032	37-032-L	F	BE-R	L	R	CONTRALATERAL	Pre-Sx	0.29	0.3	0.56	74	131.7	n/a	55.9	30.13	10.2	5.5	897	0.33	0.26	0.6	75.6	126.9	n/a	78.5	42.32	17.9	9.65	1169	4	2	1	1	not recorded	4	0	8	0	Good
35-099	35-099-R	F	BE-R	R	R	SURGICAL	Pre-Sx	0.3	0.27	0.55	78.9	144.2	n/a	59.3	32.71	11.3	6.26	932	0.37	0.25	0.67	78.9	121.3	n/a	76.1	42.01	18.5	10.2	781	1	0	0	2	not recorded	0	0	3	0	Good
33-147	33-147-R	CM	BE-R	R	R	SURGICAL	Pre-Sx	0.38	0.35	0.63	81.3	132.8	n/a	59.1	33.08	12.6	7.07	1145	0.39	0.26	0.64	85.3	135.1	n/a	78.5	43.97	20.4	11.41	647	2	0	1	0	not recorded	0	0	3	0	Good
35-072	35-072-R	CM	BE-R	R	R	SURGICAL	Pre-Sx	0.36	0.31	0.6	70.9	120.3	n/a	56.2	29.82	11.7	6.23	1079	0.41	0.23	0.65	72.5	111.6	n/a	72.7	38.58	21.2	11.26	993	1	0	0	2	not recorded	4	0	3	0	Good
37-057	37-057-R	F	BE-R	R	R	SURGICAL	Pre-Sx	0.5	0.36	0.79	65.4	83.4	n/a	50.4	27.99	16.1	8.91	959	0.5	0.27	0.76	64.8	85.2	n/a	65.7	36.49	24.3	13.47	964	2	1	1	1	not recorded	4	2	5	0	Good
34-142	34-142-L	F	ACLT	L	R	CONTRALATERAL	Pre-Sx	0.51	0.35	0.84	67	81	n/a	41.4	22.9	14.2	7.82	1013	0.54	0.3	0.85	68	81.7	2.9	69.3	38.28	27.3	15.11	787	1	3	2	1	not recorded	4	7	7	0	Good
35-068	35-068-L	F	ACLT	L	R	CONTRALATERAL	Pre-Sx	0.53	0.36	0.85	71	84.4	n/a	50.1	27.42	16.6	9.07	959	0.55	0.32	0.86	71.6	83.3	n/a	73.5	40.2	29.1	15.94	708	0	3	3	1	not recorded	4	0	7	0	Good
37-081	37-081-L	CM	ACLT	L	R	CONTRALATERAL	Pre-Sx	0.34	0.3	0.62	74.9	120.8	n/a	52.4	31.43	10.5	6.31	896	0.38	0.27	0.66	77	116.6	n/a	67.5	40.51	18.7	11.21	634	4	2	2	2	not recorded	2	0	10	0	Good
36-136	36-136-L	CM	ACLT	L	R	CONTRALATERAL	Pre-Sx	0.45	0.33	0.78	69.6	90.7	n/a	42.6	23.43	13.3	7.3	1031	0.5	0.3	0.82	68.8	85.6	n/a	59	32.46	21.6	11.86	773	3	2	1	2	not recorded	4	0	8	0	Good
35-142	35-142-R	CM	ACLT	R	R	SURGICAL	Pre-Sx	0.51	0.38	0.83	79.9	97.5	n/a	52.4	26.68	18.2	9.27	687	0.53	0.29	0.83	77.1	93.7	n/a	74.5	37.94	27.9	14.18	699	0	1	0	1	not recorded	0	0	2	0	Good
36-160	36-160-R	F	ACLT	R	R	SURGICAL	Pre-Sx	0.35	0.27	0.59	69.1	118.2	n/a	51.4	25.75	12.6	6.3	921	0.38	0.23	0.64	69.9	109.6	n/a	77	38.56	20.8	10.43	733	2	4	1	1	not recorded	4	0	8	0	Fair
34-156	34-156-R	F	ACLT	R	R	SURGICAL	Pre-Sx	0.46	0.32	0.7	71.1	102.1	n/a	53.4	29.57	15.5	8.61	890	0.44	0.26	0.71	72	101.9	n/a	75.1	41.58	23.9	13.25	838	3	2	3	3	not recorded	4	0	11	some anterior damage on the tibia may be due to meniscal damage during surgery (right knee)	Bad
36-120	36-120-R	CM	ACLT	R	R	SURGICAL	Pre-Sx	0.35	0.29	0.62	76.9	124.9	n/a	46.3	27	10.3	6.02	1172	0.41	0.26	0.7	78.4	114.7	n/a	66.7	38.91	19.1	11.14	767	0	2	3	4	not recorded	4	0	9	0	Bad
35-070	35-070-L	F	RECON	L	R	CONTRALATERAL	Pre-Sx	0.49	0.34	0.76	75.3	100	n/a	59.5	29.3	16.8	8.29	1079	0.47	0.28	0.74	73.3	99.1	n/a	70.4	34.66	23.9	11.77	667	4	1	2	2	not recorded	4	0	9	0	Good
34-049	34-049-L	CM	RECON	L	R	CONTRALATERAL	Pre-Sx	0.54	0.41	0.84	80.4	99.1	n/a	56.5	30.62	18.9	10.22	1014	0.52	0.3	0.8	80.4	101.8	n/a	71.9	38.95	27.1	14.71	939	2	1	2	2	not recorded	4	0	7	0	Good
35-106	35-106-L	CM	RECON	L	R	CONTRALATERAL	Pre-Sx	0.21	0.33	0.52	85.9	165.6	n/a	55.1	29.73	7.5	4.02	1110	0.27	0.27	0.56	88.8	159.1	n/a	99.6	53.77	16.4	8.87	1043	2	4	1	2	not recorded	4	0	9	0	Good
35-047	35-047-L	F	RECON	L	R	CONTRALATERAL	Pre-Sx	0.43	0.35	0.76	72.8	96.9	n/a	46.4	22.28	11.9	5.72	958	0.45	0.29	0.72	72.9	100.9	n/a	61.3	29.42	19.9	9.56	815	1	1	4	1	not recorded	4	0	7	0	Good
35-097	35-097-R	F	RECON	R	R	SURGICAL	Pre-Sx	0.25	0.26	0.49	80.2	163.5	n/a	70.8	38.56	10.8	5.91	1014	0.3	0.22	0.53	83.8	159.1	n/a	93.9	51.16	17.1	9.34	839	4	0	4	3	not recorded	4	0	11	0	Bad
35-022	35-022-R	CM	RECON	R	R	SURGICAL	Pre-Sx	0.47	0.35	0.74	74.2	103.2	n/a	50.9	26.19	15.8	8.15	947	0.45	0.3	0.73	75.6	105.2	n/a	77.1	39.7	25.1	12.93	658	3	2	4	2	not recorded	4	1	11	0	Bad
36-023	36-023-R	CM	RECON	R	R	SURGICAL	Pre-Sx	0.53	0.36	0.85	74.2	88.9	n/a	44.6	24.01	17.3	9.29	944	0.52	0.32	0.82	72.6	92.9	n/a	65.5	35.26	23.6	12.68	707	2	0	0	2	not recorded	1	0	4	0	Good
38-055	38-055-R	F	RECON	R	R	SURGICAL	Pre-Sx	0.26	0.31	0.56	87	159.4	n/a	59.8	32.84	10.3	5.63	1088	0.33	0.26	0.58	89.4	159.3	n/a	90.3	49.58	20.2	11.11	1131	2	0	2	1	not recorded	0	0	5	0	Good
45-146	45-146-R	F	ACLT	R	R	SURGICAL	Pre-Sx	0.48	0.33	0.77	59.4	78.2	n/a	39.6	15.81	13.7	5.46	662	0.5	0.28	0.77	60.2	79.5	n/a	56.5	22.55	20.3	8.08	543	2	0	0	1	no gross damage	3	0	3	check volumes in SF aliquots some are 100ul; the remaining SF in last tubes is not marked	Good
46-046	46-046-R	CM	BE-R	R	R	SURGICAL	Pre-Sx	0.42	0.29	0.72	56.5	89.1	32.3	38.7	15.55	10.6	4.27	607	0.45	0.26	0.71	57.9	89.5	42.9	62.9	25.29	19.2	7.73	634	0	0	1	3	no gross damage	3	0	4	0	Good
46-151	46-151-R	CM	RECON	R	R	SURGICAL	Pre-Sx	0.37	0.29	0.67	64.4	98	n/a	46.3	19.03	11.1	4.58	826	0.41	0.28	0.71	66.8	97	n/a	64.5	26.5	19.5	8.01	884	0	1	1	2	no gross damage	2	0	4	check with Braden on the comment written	Good
47-114	47-114-L	F	RECON	L	R	CONTRALATERAL	Pre-Sx	0.23	0.28	0.51	80.3	157.1	n/a	60.4	30.18	8.9	4.45	839	0.3	0.26	0.58	83.7	145.6	n/a	78.4	39.21	14.8	7.39	818	0	2	1	2	no gross damage	3	0	5	0	Good
47-023	47-023-L	CM	ACLT	L	R	CONTRALATERAL	Pre-Sx	0.42	0.41	0.82	73.6	99	n/a	44.6	26.83	12.8	7.7	975	0.44	0.27	0.71	78.1	114	n/a	64.1	38.49	20.3	12.2	921	1	2	2	2	no gross damage	3	0	10	0	Good
47-126	47-126-R	F	RECON	R	R	SURGICAL	Pre-Sx	0.21	0.36	0.56	76	136.2	n/a	69	28.15	9.4	3.83	1123	0.3	0.29	0.6	79.5	133.9	n/a	87.6	35.73	17.3	7.04	857	4	0	3	4	no gross damage	3	0	11	0	Bad
47-151	47-151-L	F	BE-R	L	R	CONTRALATERAL	Pre-Sx	0.38	0.3	0.65	70.1	109.9	n/a	43.5	20.52	11.1	5.23	787	0.42	0.25	0.69	71.2	104.1	n/a	60.2	28.44	19	8.97	751	0	0	1	3	no gross damage	2	0	4	small cut on patella during harvest	Good
48-017	48-017-L	CM	BE-R	L	R	CONTRALATERAL	Pre-Sx	0.37	0.34	0.69	77.5	116	n/a	50.5	26.15	11.6	6.03	771	0.42	0.3	0.74	78.8	108.9	n/a	62.7	32.49	18.9	9.79	738	0	1	0	1	no gross damage	3	0	2	0	Good
48-024	48-024-R	F	BE-R	R	R	SURGICAL	Pre-Sx	0.3	0.26	0.55	66.5	122.8	n/a	48.4	24.07	9.2	4.56	967	0.33	0.23	0.57	68.6	122.1	n/a	72.8	36.17	16.8	8.37	652	4	0	2	3	scalpel cut of posterior MM during harvest	3	3	12	0	Bad
48-052	48-052-L	CM	RECON	L	R	CONTRALATERAL	Pre-Sx	0.32	0.3	0.61	66.5	110.2	n/a	50.8	25.65	9.8	4.93	969	0.38	0.24	0.63	68.7	110	n/a	62.8	31.72	16.4	8.28	998	0	1	1	2	no gross damage	3	0	7	0	Good
48-064	48-064-L	F	ACLT	L	R	CONTRALATERAL	Pre-Sx	0.31	0.33	0.61	74.1	123.5	n/a	62.1	28.69	11.7	5.4	920	0.37	0.28	0.66	77.4	118.8	n/a	79.7	36.84	19.4	8.98	790	1	3	1	2	no gross damage	3	0	10	0	Good
48-091	48-091-R	CM	ACLT	R	R	SURGICAL	Pre-Sx	0.36	0.25	0.62	71.3	114.7	43.1	48.5	26.87	11.2	6.21	720	0.4	0.27	0.67	75.9	113.1	53.7	62.3	34.53	17.6	9.73	835	1	2	1	2	no gross damage	3	0	9	0	Bad
35-124	35-124-L	CM	BE-R	L	R	CONTRALATERAL	4weeks	0.47	0.3	0.75	72.5	97.5	n/a	52.2	28.83	15.8	8.72	861	0.47	0.28	0.76	71.7	95.9	n/a	76.4	42.17	27.5	15.18	992	1	0	0	0	not recorded	0	0	1	Sx lib was dry, Only 3ul obtained	Good
35-077	35-077-L	CM	BE-R	L	R	CONTRALATERAL	4weeks	0.57	0.26	0.79	66.9	85.3	n/a	52.6	28.51	16.3	8.82	1031	0.54	0.25	0.79	66.4	84.2	n/a	74.7	40.49	28.8	15.62	1041	3	1	1	2	not recorded	4	0	7	0	Good
38-020	38-020-L	F	BE-R	L	R	CONTRALATERAL	4weeks	0.52	0.32	0.8	72.4	90.7	n/a	47.9	24.75	15.8	8.18	959	0.52	0.29	0.81	70.2	87	n/a	63.4	32.75	25.4	13.12	898	2	3	0	1	not recorded	4	0	6	0	Good
37-032	37-032-L	F	BE-R	L	R	CONTRALATERAL	4weeks	0.43	0.28	0.69	59.8	86.4	160	47.2	26.16	13.9	7.69	848	0.48	0.25	0.76	68	90.1	n/a	70.3	38.97	25.2	13.98	988	4	2	1	1	not recorded	4	0	8	0	Good
35-099	35-099-R	F	BE-R	R	R	SURGICAL	4weeks	0.32	0.28	0.57	72.9	129	n/a	35.5	20.01	7.7	4.35	917	0.34	0.24	0.58	70.4	121	n/a	78.6	44.35	18.6	10.48	1032	1	0	0	2	not recorded	0	0	3	0	Good
33-147	33-147-R	CM	BE-R	R	R	SURGICAL	4weeks	0.41	0.34	0.73	67.6	92.9	n/a	28.2	16.36	7.7	4.49	808	0.45	0.25	0.69	66.4	95.7	n/a	71.5	41.5	20.3	11.8	783	2	0	1	0	not recorded	0	0	3	0	Good
35-072	35-072-R	CM	BE-R	R	R	SURGICAL	4weeks	0.22	0.33	0.54	70.9	131.8	n/a	26.8	15.01	3.9	2.17	891	0.34	0.24	0.6	73.9	125.3	n/a	75.5	42.35	16.9	9.46	896	1	0	0	2	not recorded	4	0	3	0	Good
37-057	37-057-R	F	BE-R	R	R	SURGICAL	4weeks	0.53	0.36	0.84	58.4	69.9	4.6	33.4	17.85	11.8	6.31	756	0.51	0.32	0.81	58.3	72.4	3.2	70.7	37.77	23.3	12.47	926	2	1	1	1	not recorded	4	2	5	0	Good
34-142	34-142-L	F	ACLT	L	R	CONTRALATERAL	4weeks	0.36	0.22	0.56	65.9	119.8	n/a	43.9	25.85	9.9	5.83	1048	0.35	0.23	0.59	65.6	111.5	n/a	78.8	46.41	19.3	11.37	941	1	3	2	1	not recorded	4	7	7	0	Good
35-068	35-068-L	F	ACLT	L	R	CONTRALATERAL	4weeks	0.46	0.32	0.78	67.3	87.3	n/a	50.3	27.4	15.5	8.45	942	0.52	0.28	0.82	68.7	84	n/a	76.5	41.68	29.2	15.94	874	0	3	3	1	not recorded	4	0	7	0	Good
37-081	37-081-L	CM	ACLT	L	R	CONTRALATERAL	4weeks	0.43	0.25	0.62	68.2	111.1	n/a	59.9	37.17	14.5	9	940	0.41	0.23	0.65	71.1	109.5	n/a	81.4	50.57	23	14.26	750	4	2	2	2	not recorded	2	0	10	0	Good
36-136	36-136-L	CM	ACLT	L	R	CONTRALATERAL	4weeks	0.64	0.36	0.92	63.7	70.3	n/a	44.6	25.18	20.5	11.58	895	0.62	0.27	0.84	63.6	75.6	3	72.3	40.85	31.7	17.94	752	3	2	1	2	not recorded	4	0	8	0	Good
35-142	35-142-R	CM	ACLT	R	R	SURGICAL	4weeks	0.42	0.3	0.7	75.3	108.1	n/a	43.9	24.31	12.1	6.73	706	0.46	0.28	0.77	76.2	98.6	n/a	75.6	41.89	25.5	14.1	885	0	1	0	1	not recorded	0	0	2	0	Good
36-160	36-160-R	F	ACLT	R	R	SURGICAL	4weeks	0.29	0.26	0.53	72.4	139.1	n/a	41.3	23.49	7.9	4.52	1022	0.34	0.25	0.61	73.3	120.6	n/a	80.5	45.83	17.8	10.15	913	2	4	1	1	not recorded	4	0	8	0	Fair
34-156	34-156-R	F	ACLT	R	R	SURGICAL	4weeks	0.48	0.29	0.71	59.4	83	42.2	33.8	18.51	12.7	6.98	798	0.51	0.31	0.85	67.3	79.6	n/a	74.7	40.95	26.8	14.69	714	3	2	3	3	not recorded	4	0	11	some anterior damage on the tibia may be due to meniscal damage during surgery (right knee)	Bad
36-120	36-120-R	CM	ACLT	R	R	SURGICAL	4weeks	0.39	0.27	0.63	73.8	117.2	n/a	35.9	21.59	9.2	5.52	1036	0.41	0.27	0.71	74.5	105.9	n/a	72	43.32	20.9	12.57	830	0	2	3	4	not recorded	4	0	9	0	Bad
35-070	35-070-L	F	RECON	L	R	CONTRALATERAL	4weeks	0.54	0.3	0.82	63	80.4	n/a	49.2	25	16.6	8.41	967	0.57	0.27	0.82	66.5	81	n/a	74.2	37.71	30	15.25	814	4	1	2	2	not recorded	4	0	9	0	Good
34-049	34-049-L	CM	RECON	L	R	CONTRALATERAL	4weeks	0.34	0.27	0.6	73.1	123.4	n/a	57.3	32.96	13.4	7.71	1105	0.39	0.23	0.64	72.2	115.1	n/a	84.9	48.79	21.9	12.57	1150	2	1	2	2	not recorded	4	0	7	0	Good
35-106	35-106-L	CM	RECON	L	R	CONTRALATERAL	4weeks	0.23	0.28	0.47	79.8	168.6	n/a	70.5	38.35	10.2	5.57	1198	0.24	0.27	0.51	84.1	168.3	n/a	127.4	69.33	17.6	9.56	1117	2	4	1	2	not recorded	4	0	9	0	Good
35-047	35-047-L	F	RECON	L	R	CONTRALATERAL	4weeks	0.27	0.27	0.52	74.9	150.2	n/a	60.8	29.84	9.7	4.76	1030	0.31	0.22	0.53	74.8	145.2	n/a	80	39.28	15.7	7.7	977	1	1	4	1	not recorded	4	0	7	0	Good
35-097	35-097-R	F	RECON	R	R	SURGICAL	4weeks	0.4	0.26	0.65	68.9	106.8	n/a	35.6	19.4	9.8	5.34	952	0.42	0.26	0.69	67.9	99.7	n/a	75.4	41.09	22.5	12.26	729	4	0	4	3	not recorded	4	0	11	0	Bad
35-022	35-022-R	CM	RECON	R	R	SURGICAL	4weeks	0.4	0.35	0.7	70.4	101.9	n/a	22.9	12.15	6.6	3.49	769	0.43	0.29	0.71	71.3	102	n/a	74.5	39.53	21.5	11.43	754	3	2	4	2	not recorded	4	1	11	0	Bad
36-023	36-023-R	CM	RECON	R	R	SURGICAL	4weeks	0.48	0.4	0.87	69.4	80.7	n/a	35.9	19.56	12.8	6.98	858	0.52	0.34	0.86	70.4	82.7	n/a	58.2	31.69	21.8	11.91	669	2	0	0	2	not recorded	1	0	4	0	Good
38-055	38-055-R	F	RECON	R	R	SURGICAL	4weeks	0.43	0.37	0.74	72.4	98.8	n/a	34.9	19.25	11	6.06	851	0.43	0.28	0.7	72.4	104.6	n/a	68.6	37.88	21.5	11.88	874	2	0	2	1	not recorded	0	0	5	0	Good
45-146	45-146-R	F	ACLT	R	R	SURGICAL	4weeks	0.27	0.43	0.72	65.8	104.5	7.8	40	16	7.8	3.14	622	0.34	0.25	0.6	63.3	107.8	13.7	66.3	26.53	15.1	6.05	624	2	0	0	1	no gross damage	3	0	3	check volumes in SF aliquots some are 100ul; the remaining SF in last tubes is not marked	Good
46-046	46-046-R	CM	BE-R	R	R	SURGICAL	4weeks	0.17	0.26	0.43	60.9	142.6	37.8	26	10.02	3	1.17	627	0.22	0.22	0.44	63.9	145	47	91.4	35.27	12.3	4.74	824	0	0	1	3	no gross damage	3	0	4	0	Good
46-151	46-151-R	CM	RECON	R	R	SURGICAL	4weeks	0.21	0.25	0.46	69	153	n/a	49.7	21.07	6.7	2.84	932	0.26	0.24	0.52	70.9	140.3	n/a	79.7	33.78	13.7	5.79	852	0	1	1	2	no gross damage	2	0	4	check with Braden on the comment written	Good
47-114	47-114-L	F	RECON	L	R	CONTRALATERAL	4weeks	0.2	0.29	0.48	90.6	188.6	n/a	70.2	32.71	9.2	4.28	808	0.24	0.26	0.51	93.7	185	n/a	104.5	48.69	14.8	6.92	907	0	2	1	2	no gross damage	3	0	5	0	Good
47-023	47-023-L	CM	ACLT	L	R	CONTRALATERAL	4weeks	0.22	0.25	0.48	81.9	169.1	n/a	63.7	38.31	9.4	5.64	935	0.27	0.24	0.53	90.1	172.3	13	86.5	51.96	14.8	8.89	1132	1	2	2	2	no gross damage	3	0	10	0	Good
47-126	47-126-R	F	RECON	R	R	SURGICAL	4weeks	0.19	0.32	0.52	75.3	145.1	n/a	39.1	15.67	4.5	1.82	799	0.28	0.25	0.54	79.3	146.3	n/a	94.4	37.87	17.3	6.94	1006	4	0	3	4	no gross damage	3	0	11	0	Bad
47-151	47-151-L	F	BE-R	L	R	CONTRALATERAL	4weeks	0.21	0.26	0.45	79.8	178.9	n/a	74.3	34.2	9.4	4.31	945	0.25	0.22	0.48	82.2	172.2	49.7	82.4	37.9	14.1	6.49	740	0	0	1	3	no gross damage	2	0	4	small cut on patella during harvest	Good
48-017	48-017-L	CM	BE-R	L	R	CONTRALATERAL	4weeks	0.29	0.25	0.54	76.5	141.8	n/a	66.5	33.53	13.2	6.64	841	0.32	0.26	0.6	82	137.1	38.7	91.4	46.04	19.4	9.75	1015	0	1	0	1	no gross damage	3	0	2	0	Good
48-024	48-024-R	F	BE-R	R	R	SURGICAL	4weeks	0.28	0.23	0.49	62	129	3.1	32.3	15.84	6	2.95	857	0.3	0.23	0.54	63.2	119.1	9.3	75.8	37.13	14.4	7.04	766	4	0	2	3	scalpel cut of posterior MM during harvest	3	3	12	0	Bad
48-052	48-052-L	CM	RECON	L	R	CONTRALATERAL	4weeks	0.26	0.24	0.5	71.4	143.4	20.2	62	29.75	10.7	5.12	889	0.3	0.23	0.54	73.8	136.7	17	73.4	35.23	15.1	7.22	922	0	1	1	2	no gross damage	3	0	7	0	Good
48-064	48-064-L	F	ACLT	L	R	CONTRALATERAL	4weeks	0.2	0.31	0.5	92.5	185.5	n/a	84	37.97	10.5	4.74	902	0.22	0.28	0.5	94.2	190.2	n/a	104.2	47.11	14.3	6.48	884	1	3	1	2	no gross damage	3	0	10	0	Good
48-091	48-091-R	CM	ACLT	R	R	SURGICAL	4weeks	0.2	0.3	0.49	89.3	180.8	n/a	40.5	22.3	5.2	2.84	900	0.27	0.25	0.53	92.2	175.9	n/a	86.3	47.56	13.7	7.54	841	1	2	1	2	no gross damage	3	0	9	0	Bad
35-124	35-124-L	CM	BE-R	L	R	CONTRALATERAL	12weeks	0.39	0.3	0.66	77.2	117.7	n/a	52.6	33.06	11.7	7.34	901	0.42	0.26	0.7	77.1	109.8	n/a	70	44.01	21.2	13.35	861	1	0	0	0	not recorded	0	0	1	Sx lib was dry, Only 3ul obtained	Good
35-077	35-077-L	CM	BE-R	L	R	CONTRALATERAL	12weeks	0.38	0.3	0.69	72.7	105.1	n/a	46.9	28.36	10.6	6.43	963	0.41	0.27	0.69	71.4	104	n/a	62.2	37.63	18.3	11.07	1030	3	1	1	2	not recorded	4	0	7	0	Good
38-020	38-020-L	F	BE-R	L	R	CONTRALATERAL	12weeks	0.32	0.28	0.57	78	138.2	n/a	64.4	38.06	11.2	6.65	1114	0.36	0.23	0.61	77.9	127.8	n/a	71.3	42.13	17.9	10.57	1022	2	3	0	1	not recorded	4	0	6	0	Good
37-032	37-032-L	F	BE-R	L	R	CONTRALATERAL	12weeks	0.24	0.32	0.55	79.1	145.6	n/a	68.8	39.41	10.2	5.86	906	0.3	0.27	0.6	78.7	132.9	n/a	97.3	55.74	19	10.9	1044	4	2	1	1	not recorded	4	0	8	0	Good
35-099	35-099-R	F	BE-R	R	R	SURGICAL	12weeks	0.28	0.28	0.53	80.1	151.3	n/a	51.3	34.27	8.7	5.79	967	0.33	0.24	0.58	77.5	133.3	n/a	75.1	50.17	16	10.68	889	1	0	0	2	not recorded	0	0	3	0	Good
33-147	33-147-R	CM	BE-R	R	R	SURGICAL	12weeks	0.31	0.3	0.6	86.1	143.3	n/a	54.8	36.43	10.5	7.01	763	0.38	0.27	0.67	86.8	130.7	n/a	80.8	53.73	20.1	13.37	818	2	0	1	0	not recorded	0	0	3	0	Good
35-072	35-072-R	CM	BE-R	R	R	SURGICAL	12weeks	0.19	0.31	0.5	90	184.1	n/a	50.7	32.82	6	3.87	1150	0.25	0.25	0.5	90.7	183.1	n/a	93.1	60.24	13.9	9	1197	1	0	0	2	not recorded	4	0	3	0	Good
37-057	37-057-R	F	BE-R	R	R	SURGICAL	12weeks	0.22	0.34	0.54	77.3	144.2	n/a	76.2	37.94	10.7	5.31	963	0.27	0.28	0.55	79.5	143.8	n/a	117.6	58.56	19.2	9.58	1114	2	1	1	1	not recorded	4	2	5	0	Good
34-142	34-142-L	F	ACLT	L	R	CONTRALATERAL	12weeks	0.38	0.25	0.6	68.8	114.1	n/a	34.2	23.03	8.9	5.99	991	0.4	0.24	0.66	68.7	104	n/a	75.7	50.95	20.3	13.64	974	1	3	2	1	not recorded	4	7	7	0	Good
35-068	35-068-L	F	ACLT	L	R	CONTRALATERAL	12weeks	0.49	0.37	0.81	72.3	89.7	n/a	38.9	23.29	12.9	7.74	992	0.52	0.31	0.84	72.9	88.9	n/a	58.8	35.21	22.2	13.27	661	0	3	3	1	not recorded	4	0	7	0	Good
37-081	37-081-L	CM	ACLT	L	R	CONTRALATERAL	12weeks	0.26	0.33	0.57	85.6	150.9	n/a	65.4	40.86	10.9	6.84	897	0.32	0.27	0.61	86.9	143.8	n/a	88.4	55.22	18.5	11.56	802	4	2	2	2	not recorded	2	0	10	0	Good
36-136	36-136-L	CM	ACLT	L	R	CONTRALATERAL	12weeks	0.41	0.28	0.66	68.4	103.7	n/a	49.4	29.15	12.2	7.18	831	0.43	0.25	0.69	67.4	98.4	n/a	74.4	43.91	22.3	13.15	688	3	2	1	2	not recorded	4	0	8	0	Good
35-142	35-142-R	CM	ACLT	R	R	SURGICAL	12weeks	0.48	0.34	0.8	75.3	94.9	n/a	39	25.25	12.4	8.03	783	0.51	0.32	0.86	77.1	90.2	n/a	67.4	43.64	24.4	15.84	930	0	1	0	1	not recorded	0	0	2	0	Good
36-160	36-160-R	F	ACLT	R	R	SURGICAL	12weeks	0.27	0.28	0.53	79.5	151.3	n/a	46.9	30.85	8.4	5.51	972	0.29	0.26	0.57	80.5	142.3	n/a	90.1	59.19	17.6	11.57	853	2	4	1	1	not recorded	4	0	8	0	Fair
34-156	34-156-R	F	ACLT	R	R	SURGICAL	12weeks	0.45	0.3	0.69	70.5	105.2	n/a	45.2	29.07	13.1	8.44	712	0.46	0.27	0.75	72	96.8	n/a	69.7	44.81	21.9	14.07	859	3	2	3	3	not recorded	4	0	11	some anterior damage on the tibia may be due to meniscal damage during surgery (right knee)	Bad
36-120	36-120-R	CM	ACLT	R	R	SURGICAL	12weeks	0.28	0.24	0.51	79.6	155	n/a	46.5	29.38	8.3	5.23	1054	0.32	0.26	0.6	81.1	134.9	n/a	84.9	53.63	17.9	11.29	1214	0	2	3	4	not recorded	4	0	9	0	Bad
35-070	35-070-L	F	RECON	L	R	CONTRALATERAL	12weeks	0.45	0.3	0.74	72.9	99.3	n/a	55.1	31.6	14.7	8.4	1004	0.48	0.29	0.78	71.8	92.6	n/a	72.1	41.34	25.7	14.7	798	4	1	2	2	not recorded	4	0	9	0	Good
34-049	34-049-L	CM	RECON	L	R	CONTRALATERAL	12weeks	0.27	0.31	0.56	87.8	156.6	n/a	52.3	34.59	8.9	5.88	959	0.32	0.27	0.59	89.3	152.1	n/a	83.5	55.18	17.5	11.54	1017	2	1	2	2	not recorded	4	0	7	0	Good
35-106	35-106-L	CM	RECON	L	R	CONTRALATERAL	12weeks	0.22	0.32	0.54	76.8	142.1	n/a	58.7	37.13	8.1	5.13	1017	0.29	0.28	0.58	77.7	135.6	n/a	96	60.8	16.2	10.26	1060	2	4	1	2	not recorded	4	0	9	0	Good
35-047	35-047-L	F	RECON	L	R	CONTRALATERAL	12weeks	0.2	0.27	0.46	82.6	178.1	n/a	69.3	36.04	8.2	4.25	1057	0.26	0.22	0.49	83.1	169.6	n/a	93.9	48.85	15.2	7.89	1033	1	1	4	1	not recorded	4	0	7	0	Good
35-097	35-097-R	F	RECON	R	R	SURGICAL	12weeks	0.35	0.27	0.62	73.6	123.5	n/a	50.4	32.72	10.5	6.81	931	0.39	0.26	0.68	75	110.9	n/a	71.7	46.55	18.6	12.1	913	4	0	4	3	not recorded	4	0	11	0	Bad
35-022	35-022-R	CM	RECON	R	R	SURGICAL	12weeks	0.43	0.32	0.69	76.2	110.1	n/a	32.3	20.16	9.5	5.91	801	0.43	0.28	0.72	77.6	108.5	n/a	64.1	40	20.2	12.59	903	3	2	4	2	not recorded	4	1	11	0	Bad
36-023	36-023-R	CM	RECON	R	R	SURGICAL	12weeks	0.4	0.29	0.69	70.6	104.5	n/a	45.8	26.1	12.6	7.19	751	0.41	0.28	0.69	69.8	101.5	n/a	70.2	40.01	20.4	11.64	670	2	0	0	2	not recorded	1	0	4	0	Good
38-055	38-055-R	F	RECON	R	R	SURGICAL	12weeks	0.41	0.29	0.68	72.8	106.7	n/a	43.5	24.69	11.5	6.51	920	0.45	0.28	0.73	74.5	102	n/a	67.9	38.59	22.8	12.93	892	2	0	2	1	not recorded	0	0	5	0	Good
45-146	45-146-R	F	ACLT	R	R	SURGICAL	12weeks	0.21	0.29	0.49	72.6	148.7	n/a	61.6	25.57	7.6	3.14	847	0.26	0.25	0.51	75.2	147.5	19	82.6	34.28	13.8	5.72	807	2	0	0	1	no gross damage	3	0	3	check volumes in SF aliquots some are 100ul; the remaining SF in last tubes is not marked	Good
46-046	46-046-R	CM	BE-R	R	R	SURGICAL	12weeks	0.21	0.23	0.44	72.4	164.6	42.4	51.1	21.6	7	2.94	686	0.22	0.24	0.45	76.6	170.3	25	94.4	39.94	12.5	5.31	740	0	0	1	3	no gross damage	3	0	4	0	Good
46-151	46-151-R	CM	RECON	R	R	SURGICAL	12weeks	0.21	0.27	0.46	78.7	170.2	24.3	56.9	25.21	6.9	3.07	871	0.23	0.26	0.47	81.8	172.7	28.2	98.4	43.58	13.9	6.17	856	0	1	1	2	no gross damage	2	0	4	check with Braden on the comment written	Good
47-114	47-114-L	F	RECON	L	R	CONTRALATERAL	12weeks	0.18	0.32	0.49	95.2	193.7	n/a	72.7	34.53	8	3.81	856	0.25	0.28	0.51	97.3	190.3	n/a	107.9	51.25	15.3	7.27	728	0	2	1	2	no gross damage	3	0	5	0	Good
47-023	47-023-L	CM	ACLT	L	R	CONTRALATERAL	12weeks	0.26	0.26	0.53	82.9	158	18.8	52	32.33	8.5	5.3	956	0.28	0.26	0.55	88.4	161.1	n/a	79.9	49.7	14.9	9.26	869	1	2	2	2	no gross damage	3	0	10	0	Good
47-126	47-126-R	F	RECON	R	R	SURGICAL	12weeks	0.19	0.34	0.52	78	151.3	n/a	62.4	25.33	7.7	3.13	713	0.27	0.26	0.53	80.9	152.8	n/a	105.2	42.71	19	7.73	784	4	0	3	4	no gross damage	3	0	11	0	Bad
47-151	47-151-L	F	BE-R	L	R	CONTRALATERAL	12weeks	0.2	0.27	0.46	82.4	177.9	n/a	64.7	30.68	7.7	3.64	883	0.25	0.23	0.48	83.8	173.6	n/a	88.7	42.05	14	6.66	828	0	0	1	3	no gross damage	2	0	4	small cut on patella during harvest	Good
48-017	48-017-L	CM	BE-R	L	R	CONTRALATERAL	12weeks	0.22	0.3	0.52	94.6	183.3	n/a	67.7	36.51	9	4.86	864	0.28	0.3	0.55	104	189.7	n/a	102.2	55.11	17.1	9.23	929	0	1	0	1	no gross damage	3	0	2	0	Good
48-024	48-024-R	F	BE-R	R	R	SURGICAL	12weeks	0.19	0.24	0.42	77.1	182.3	19.1	36.8	19.92	4.8	2.59	856	0.21	0.23	0.45	78.6	175.6	44.3	95.8	51.84	12.3	6.68	880	4	0	2	3	scalpel cut of posterior MM during harvest	3	3	12	0	Bad
48-052	48-052-L	CM	RECON	L	R	CONTRALATERAL	12weeks	0.2	0.25	0.46	77.5	169.2	n/a	67.9	36.96	8.2	4.48	1000	0.26	0.23	0.49	83.5	173	n/a	82.6	44.92	13.5	7.36	1145	0	1	1	2	no gross damage	3	0	7	0	Good
48-064	48-064-L	F	ACLT	L	R	CONTRALATERAL	12weeks	0.2	0.34	0.52	91.6	175.4	n/a	73.5	34.12	9	4.16	864	0.24	0.29	0.5	94.6	188	n/a	114.2	53.01	15.4	7.17	747	1	3	1	2	no gross damage	3	0	10	0	Good
48-091	48-091-R	CM	ACLT	R	R	SURGICAL	12weeks	0.23	0.27	0.5	89.2	179.8	24.5	56.4	33.18	8.5	5.02	793	0.28	0.25	0.54	96.6	179.1	n/a	79.9	46.96	14.3	8.42	944	1	2	1	2	no gross damage	3	0	9	0	Bad
35-124	35-124-L	CM	BE-R	L	R	CONTRALATERAL	26weeks	0.45	0.32	0.73	76.7	106	n/a	40.8	27.57	11.5	7.74	934	0.46	0.27	0.72	75.4	104.4	n/a	68.4	46.26	23.4	15.81	723	1	0	0	0	not recorded	0	0	1	Sx lib was dry, Only 3ul obtained	Good
35-077	35-077-L	CM	BE-R	L	R	CONTRALATERAL	26weeks	0.39	0.29	0.66	72	109.4	n/a	44.3	27.93	10.5	6.63	988	0.41	0.27	0.68	71.5	105	n/a	61.7	38.85	17.6	11.06	1057	3	1	1	2	not recorded	4	0	7	0	Good
38-020	38-020-L	F	BE-R	L	R	CONTRALATERAL	26weeks	0.3	0.27	0.56	76.4	137.9	11.1	61.2	39.79	10.6	6.88	984	0.37	0.24	0.64	76.8	122.7	49	76.1	49.46	19.2	12.48	1108	2	3	0	1	not recorded	4	0	6	0	Good
37-032	37-032-L	F	BE-R	L	R	CONTRALATERAL	26weeks	0.2	0.32	0.52	84.4	164.8	n/a	70.2	42.61	8.8	5.37	1091	0.27	0.25	0.52	86	164.4	n/a	95	57.65	15.9	9.65	1048	4	2	1	1	not recorded	4	0	8	0	Good
35-099	35-099-R	F	BE-R	R	R	SURGICAL	26weeks	0.39	0.28	0.65	75.8	116.8	n/a	42.1	30.67	9.9	7.22	1029	0.4	0.26	0.67	75.7	112.7	n/a	62.2	45.32	17.9	13.08	749	1	0	0	2	not recorded	0	0	3	0	Good
33-147	33-147-R	CM	BE-R	R	R	SURGICAL	26weeks	0.31	0.31	0.6	82.5	138.1	n/a	65	43.2	12	7.99	931	0.36	0.27	0.63	83.5	132.9	n/a	83.3	55.38	20.6	13.73	750	2	0	1	0	not recorded	0	0	3	0	Good
35-072	35-072-R	CM	BE-R	R	R	SURGICAL	26weeks	0.22	0.31	0.52	86	164.9	n/a	47.6	34.1	6.2	4.41	1108	0.3	0.25	0.58	88.8	153.1	n/a	90	64.53	16.3	11.72	1290	1	0	0	2	not recorded	4	0	3	0	Good
37-057	37-057-R	F	BE-R	R	R	SURGICAL	26weeks	0.22	0.32	0.55	73.5	135.1	12.4	63.6	36.61	8.5	4.91	1047	0.31	0.27	0.59	74.9	127.4	28.3	84.6	48.76	16.4	9.46	937	2	1	1	1	not recorded	4	2	5	0	Good
34-142	34-142-L	F	ACLT	L	R	CONTRALATERAL	26weeks	0.34	0.24	0.55	68.6	124.2	n/a	36.6	26.65	8	5.83	917	0.34	0.23	0.59	68.8	116.4	n/a	83.1	60.55	18.5	13.49	926	1	3	2	1	not recorded	4	7	7	0	Good
35-068	35-068-L	F	ACLT	L	R	CONTRALATERAL	26weeks	0.43	0.34	0.75	73.2	98.7	n/a	48.2	28.11	12.8	7.44	920	0.49	0.26	0.75	72.7	98.4	n/a	73.9	43.1	25.4	14.79	689	0	3	3	1	not recorded	4	0	7	0	Good
37-081	37-081-L	CM	ACLT	L	R	CONTRALATERAL	26weeks	0.27	0.3	0.55	81.6	149	n/a	59.7	36.57	9.2	5.64	991	0.32	0.26	0.57	83.2	145.8	n/a	82.9	50.8	17.7	10.84	814	4	2	2	2	not recorded	2	0	10	0	Good
36-136	36-136-L	CM	ACLT	L	R	CONTRALATERAL	26weeks	0.45	0.32	0.74	69	93.4	7.2	46.5	30.34	13.3	8.67	973	0.48	0.28	0.76	69.1	91.1	12.1	66.3	43.31	22.9	14.96	636	3	2	1	2	not recorded	4	0	8	0	Good
35-142	35-142-R	CM	ACLT	R	R	SURGICAL	26weeks	0.3	0.32	0.59	83	140.7	7.5	51.2	36.48	9.6	6.87	999	0.35	0.27	0.64	81.4	127.1	n/a	71.8	51.22	17.8	12.7	846	0	1	0	1	not recorded	0	0	2	0	Good
36-160	36-160-R	F	ACLT	R	R	SURGICAL	26weeks	0.23	0.29	0.52	85.3	164.3	n/a	50.1	35.32	7.6	5.33	1067	0.28	0.26	0.56	85.8	152.7	n/a	85.6	60.38	15.7	11.09	822	2	4	1	1	not recorded	4	0	8	0	Fair
34-156	34-156-R	F	ACLT	R	R	SURGICAL	26weeks	0.28	0.3	0.57	77.7	137.9	n/a	55.8	37.17	9.4	6.27	954	0.36	0.25	0.63	78	124.6	n/a	81.4	54.22	18.8	12.51	856	3	2	3	3	not recorded	4	0	11	some anterior damage on the tibia may be due to meniscal damage during surgery (right knee)	Bad
36-120	36-120-R	CM	ACLT	R	R	SURGICAL	26weeks	0.35	0.26	0.6	74.6	126.6	n/a	33.7	24.04	7.8	5.59	1100	0.4	0.24	0.64	77.8	122.6	n/a	74.1	52.8	20.4	14.55	911	0	2	3	4	not recorded	4	0	9	0	Bad
35-070	35-070-L	F	RECON	L	R	CONTRALATERAL	26weeks	0.26	0.32	0.56	85	153.5	n/a	64.8	41.03	10.4	6.61	1088	0.31	0.28	0.6	84.8	141.8	n/a	88.5	56.02	17.8	11.27	864	4	1	2	2	not recorded	4	0	9	0	Good
34-049	34-049-L	CM	RECON	L	R	CONTRALATERAL	26weeks	0.28	0.3	0.58	81.8	143.2	n/a	57.9	39.98	10.5	7.27	1206	0.39	0.26	0.66	86.8	131.7	6.1	85.5	59.11	21.7	15	963	2	1	2	2	not recorded	4	0	7	0	Good
35-106	35-106-L	CM	RECON	L	R	CONTRALATERAL	26weeks	0.21	0.33	0.53	87.4	167	n/a	60	39.73	7.6	5	1176	0.25	0.28	0.54	89.2	167.3	n/a	118.9	78.71	16.9	11.19	1203	2	4	1	2	not recorded	4	0	9	0	Good
35-047	35-047-L	F	RECON	L	R	CONTRALATERAL	26weeks	0.31	0.27	0.54	70.8	131.6	17.4	57.6	36.13	9.7	6.06	966	0.36	0.22	0.59	72	121.9	52.4	75.2	47.16	18.1	11.33	988	1	1	4	1	not recorded	4	0	7	0	Good
35-097	35-097-R	F	RECON	R	R	SURGICAL	26weeks	0.36	0.26	0.61	76.4	125.8	n/a	52.9	34.78	10.7	7.04	1045	0.37	0.25	0.63	75	119.2	n/a	76.8	50.52	18.7	12.31	830	4	0	4	3	not recorded	4	0	11	0	Bad
35-022	35-022-R	CM	RECON	R	R	SURGICAL	26weeks	0.32	0.3	0.58	79.1	137.2	n/a	46.4	29.5	9.3	5.89	971	0.33	0.27	0.6	79.1	131.5	n/a	73.8	46.92	17	10.83	680	3	2	4	2	not recorded	4	1	11	0	Bad
36-023	36-023-R	CM	RECON	R	R	SURGICAL	26weeks	0.54	0.37	0.91	67.9	76.3	19.5	43	27.46	16.3	10.39	809	0.58	0.32	0.89	67.9	77.6	17.7	61.6	39.31	23.4	14.94	887	2	0	0	2	not recorded	1	0	4	0	Good
38-055	38-055-R	F	RECON	R	R	SURGICAL	26weeks	0.28	0.33	0.59	81	136.6	n/a	59.4	34.83	9.8	5.75	822	0.35	0.26	0.61	78.5	129.5	n/a	70.4	41.23	17.3	10.16	970	2	0	2	1	not recorded	0	0	5	0	Good
45-146	45-146-R	F	ACLT	R	R	SURGICAL	26weeks	0.21	0.28	0.48	69.8	145.2	52.8	59.5	26.67	7.3	3.26	806	0.25	0.25	0.5	73.4	146	25.3	76.9	34.45	12.3	5.51	665	2	0	0	1	no gross damage	3	0	3	check volumes in SF aliquots some are 100ul; the remaining SF in last tubes is not marked	Good
46-046	46-046-R	CM	BE-R	R	R	SURGICAL	26weeks	0.28	0.23	0.47	64.8	138.6	0	42.4	20.27	7.3	3.5	724	0.27	0.23	0.51	66.8	132.9	49.6	73.7	35.22	12.8	6.12	695	0	0	1	3	no gross damage	3	0	4	0	Good
46-151	46-151-R	CM	RECON	R	R	SURGICAL	26weeks	0.23	0.25	0.48	72.8	152.4	6.9	58.5	28.26	7.6	3.66	1033	0.26	0.24	0.5	74.5	148.3	56.1	82.2	39.69	13.7	6.6	715	0	1	1	2	no gross damage	2	0	4	check with Braden on the comment written	Good
47-114	47-114-L	F	RECON	L	R	CONTRALATERAL	26weeks	0.24	0.32	0.54	89.4	166.1	n/a	53.7	25.66	7.4	3.54	595	0.3	0.28	0.59	89.9	154	3.3	83.8	40.04	15.4	7.34	620	0	2	1	2	no gross damage	3	0	5	0	Good
47-023	47-023-L	CM	ACLT	L	R	CONTRALATERAL	26weeks	0.29	0.27	0.53	81.8	156.8	n/a	46.7	32.8	8.1	5.66	869	0.31	0.24	0.55	82.8	152	n/a	70	49.12	14.1	9.91	1112	1	2	2	2	no gross damage	3	0	10	0	Good
47-126	47-126-R	F	RECON	R	R	SURGICAL	26weeks	0.19	0.37	0.54	80.7	150.3	n/a	59.6	25.32	7.2	3.07	750	0.27	0.27	0.54	85.9	158.7	n/a	93.4	39.68	15.9	6.78	799	4	0	3	4	no gross damage	3	0	11	0	Bad
47-151	47-151-L	F	BE-R	L	R	CONTRALATERAL	26weeks	0.19	0.26	0.45	82.1	182	n/a	57.8	31.5	6.9	3.74	871	0.25	0.23	0.48	89.3	188.1	n/a	82.8	45.12	13	7.06	786	0	0	1	3	no gross damage	2	0	4	small cut on patella during harvest	Good
48-017	48-017-L	CM	BE-R	L	R	CONTRALATERAL	26weeks	0.22	0.34	0.55	95.3	174	n/a	57.5	34.9	7.5	4.55	819	0.29	0.29	0.6	100.8	168.5	n/a	84.8	51.5	15.4	9.33	928	0	1	0	1	no gross damage	3	0	2	0	Good
48-024	48-024-R	F	BE-R	R	R	SURGICAL	26weeks	0.21	0.24	0.45	77.2	171.1	n/a	39	25.08	5.5	3.55	948	0.24	0.25	0.49	83.7	171.5	n/a	90.6	58.24	13.1	8.44	856	4	0	2	3	scalpel cut of posterior MM during harvest	3	3	12	0	Bad
48-052	48-052-L	CM	RECON	L	R	CONTRALATERAL	26weeks	0.24	0.28	0.52	75.9	147.6	n/a	58	36.66	8.1	5.09	1109	0.31	0.23	0.55	78.4	143.8	n/a	70.8	44.77	14.5	9.14	967	0	1	1	2	no gross damage	3	0	7	0	Good
48-064	48-064-L	F	ACLT	L	R	CONTRALATERAL	26weeks	0.19	0.31	0.5	93.9	187.1	n/a	72.7	37.24	8.3	4.27	933	0.25	0.27	0.51	98.9	193.8	n/a	99.8	51.09	14.5	7.43	743	1	3	1	2	no gross damage	3	0	10	0	Good
48-091	48-091-R	CM	ACLT	R	R	SURGICAL	26weeks	0.29	0.3	0.59	88.2	150.1	n/a	56.4	39.53	10	7.02	766	0.34	0.27	0.62	91.3	148.9	n/a	64.4	45.17	15.3	10.74	886	1	2	1	2	no gross damage	3	0	9	0	Bad
35-124	35-124-L	CM	BE-R	L	R	CONTRALATERAL	52weeks	0.38	0.36	0.72	83	116.6	n/a	51.6	36.57	11	7.81	1047	0.42	0.28	0.68	85.9	125.7	n/a	75.9	53.75	22	15.56	678	1	0	0	0	not recorded	0	0	1	Sx lib was dry, Only 3ul obtained	Good
35-077	35-077-L	CM	BE-R	L	R	CONTRALATERAL	52weeks	0.43	0.29	0.67	76.2	113.4	n/a	46	31.2	10.7	7.24	1081	0.42	0.26	0.69	75.1	109.8	n/a	66.7	45.19	19.3	13.06	1012	3	1	1	2	not recorded	4	0	7	0	Good
38-020	38-020-L	F	BE-R	L	R	CONTRALATERAL	52weeks	0.26	0.3	0.56	81	144.6	n/a	59	39.84	8.9	6.03	966	0.33	0.24	0.59	79.8	134.5	n/a	69.5	46.88	15.9	10.73	989	2	3	0	1	not recorded	4	0	6	0	Good
37-032	37-032-L	F	BE-R	L	R	CONTRALATERAL	52weeks	0.2	0.31	0.51	85.2	168.7	n/a	63.5	44.12	7.8	5.44	947	0.25	0.27	0.53	89.3	170.5	n/a	94.2	65.47	14.6	10.16	1004	4	2	1	1	not recorded	4	0	8	0	Good
35-099	35-099-R	F	BE-R	R	R	SURGICAL	52weeks	0.3	0.28	0.56	78.4	139.6	n/a	47.5	36.31	8.6	6.56	1057	0.34	0.25	0.61	79.6	131.4	n/a	74.7	57.12	17	13.02	845	1	0	0	2	not recorded	0	0	3	0	Good
33-147	33-147-R	CM	BE-R	R	R	SURGICAL	52weeks	0.35	0.33	0.64	83.7	131.4	n/a	59.7	41.05	11.4	7.87	925	0.41	0.26	0.65	87.9	135	n/a	78.9	54.26	21.9	15.06	741	2	0	1	0	not recorded	0	0	3	0	Good
35-072	35-072-R	CM	BE-R	R	R	SURGICAL	52weeks	0.27	0.3	0.56	76.5	136.6	10.7	46.3	36.99	7.4	5.93	1166	0.34	0.26	0.6	80.4	135.4	12.9	73.3	58.57	16.1	12.84	1127	1	0	0	2	not recorded	4	0	3	0	Good
37-057	37-057-R	F	BE-R	R	R	SURGICAL	52weeks	0.25	0.32	0.56	72.4	129	n/a	59.7	39.57	8.9	5.91	1148	0.32	0.27	0.6	73.9	124	11.1	80.8	53.59	16.2	10.76	962	2	1	1	1	not recorded	4	2	5	0	Good
34-142	34-142-L	F	ACLT	L	R	CONTRALATERAL	52weeks	0.4	0.26	0.61	72.9	122.2	22.4	42.9	33.44	9.3	7.23	1139	0.37	0.25	0.61	74.2	122.2	33.2	81.7	63.69	20.1	15.67	1040	1	3	2	1	not recorded	4	7	7	0	Good
35-068	35-068-L	F	ACLT	L	R	CONTRALATERAL	52weeks	0.44	0.32	0.76	72.5	96.2	8.9	50.6	32.8	12.8	8.29	1163	0.48	0.27	0.75	73.5	98.3	1.2	65.6	42.52	23.5	15.25	642	0	3	3	1	not recorded	4	0	7	0	Good
37-081	37-081-L	CM	ACLT	L	R	CONTRALATERAL	52weeks	0.26	0.32	0.57	83	147.2	n/a	58.7	35.32	9.1	5.46	797	0.31	0.27	0.57	86.3	153.3	n/a	80.4	48.4	15.9	9.55	745	4	2	2	2	not recorded	2	0	10	0	Good
36-136	36-136-L	CM	ACLT	L	R	CONTRALATERAL	52weeks	0.28	0.28	0.56	73.8	130.9	n/a	54.2	38.9	9.5	6.85	1136	0.35	0.24	0.6	76.1	127	n/a	76.7	55.04	18.3	13.17	793	3	2	1	2	not recorded	4	0	8	0	Good
35-142	35-142-R	CM	ACLT	R	R	SURGICAL	52weeks	0.43	0.33	0.72	79.9	112	n/a	45.4	36.81	11.4	9.25	1022	0.45	0.27	0.74	81	109.9	n/a	69.1	56.03	22.8	18.52	858	0	1	0	1	not recorded	0	0	2	0	Good
36-160	36-160-R	F	ACLT	R	R	SURGICAL	52weeks	0.3	0.26	0.54	74	138.4	n/a	46.3	35.34	8	6.14	1157	0.35	0.23	0.6	78	130.2	n/a	79.1	60.34	18.1	13.79	895	2	4	1	1	not recorded	4	0	8	0	Fair
34-156	34-156-R	F	ACLT	R	R	SURGICAL	52weeks	0.3	0.31	0.62	73.2	123.4	n/a	50.7	35.02	9.6	6.6	842	0.39	0.26	0.68	73.5	111.1	n/a	75.7	52.29	19.1	13.17	816	3	2	3	3	not recorded	4	0	11	some anterior damage on the tibia may be due to meniscal damage during surgery (right knee)	Bad
36-120	36-120-R	CM	ACLT	R	R	SURGICAL	52weeks	0.27	0.28	0.54	80.2	148.5	n/a	56.2	41.25	8.9	6.56	1001	0.34	0.25	0.62	84	136.5	n/a	76.2	55.94	17.2	12.65	1028	0	2	3	4	not recorded	4	0	9	0	Bad
35-070	35-070-L	F	RECON	L	R	CONTRALATERAL	52weeks	0.33	0.32	0.62	76.4	124.4	n/a	58.5	38.19	10.7	7.01	1123	0.37	0.26	0.63	76.1	122.4	n/a	72	47.03	18.5	12.08	738	4	1	2	2	not recorded	4	0	9	0	Good
34-049	34-049-L	CM	RECON	L	R	CONTRALATERAL	52weeks	0.47	0.37	0.79	80	102.9	1.5	45.4	33.02	12.4	9	1068	0.53	0.29	0.83	80.3	97.9	15.1	69.6	50.7	25	18.2	872	2	1	2	2	not recorded	4	0	7	0	Good
35-106	35-106-L	CM	RECON	L	R	CONTRALATERAL	52weeks	0.23	0.3	0.53	83.6	159.7	n/a	61.6	45.93	8.5	6.31	1250	0.28	0.27	0.56	87.8	157.2	n/a	111.7	83.3	17.1	12.72	1074	2	4	1	2	not recorded	4	0	9	0	Good
35-047	35-047-L	F	RECON	L	R	CONTRALATERAL	52weeks	0.34	0.28	0.63	69.5	113.5	n/a	46.5	32.13	8.9	6.12	981	0.41	0.25	0.68	71.6	107.6	n/a	65.2	45.06	18.3	12.66	1143	1	1	4	1	not recorded	4	0	7	0	Good
35-097	35-097-R	F	RECON	R	R	SURGICAL	52weeks	0.3	0.27	0.58	76.4	131.8	n/a	53.6	39.95	9.3	6.94	1049	0.36	0.25	0.62	80.4	130.6	n/a	77.5	57.82	18.2	13.56	992	4	0	4	3	not recorded	4	0	11	0	Bad
35-022	35-022-R	CM	RECON	R	R	SURGICAL	52weeks	0.44	0.35	0.72	74.5	104.1	n/a	41.5	26.38	11.4	7.26	978	0.41	0.28	0.68	75.8	112.5	n/a	70.1	44.61	19	12.1	612	3	2	4	2	not recorded	4	1	11	0	Bad
36-023	36-023-R	CM	RECON	R	R	SURGICAL	52weeks	0.44	0.32	0.75	72.3	96.6	n/a	n/a	25.14	n/a	7.68	875	0.45	0.3	0.76	72.5	96.1	14.3	n/a	37.86	n/a	11.43	679	2	0	0	2	not recorded	1	0	4	0	Good
38-055	38-055-R	F	RECON	R	R	SURGICAL	52weeks	0.28	0.33	0.6	81.8	137.1	n/a	63.8	40.85	10	6.37	818	0.34	0.27	0.6	85.3	143.6	n/a	75.8	48.53	16.9	10.8	918	2	0	2	1	not recorded	0	0	5	0	Good
45-146	45-146-R	F	ACLT	R	R	SURGICAL	52weeks	0.25	0.26	0.49	65.5	134	n/a	51.3	25.94	7.5	3.78	782	0.31	0.23	0.53	65	123.4	17.5	63.6	32.2	12.5	6.32	596	2	0	0	1	no gross damage	3	0	3	check volumes in SF aliquots some are 100ul; the remaining SF in last tubes is not marked	Good
46-046	46-046-R	CM	BE-R	R	R	SURGICAL	52weeks	0.24	0.25	0.49	74.9	154.2	n/a	46.4	26.08	6.7	3.76	1077	0.26	0.25	0.51	73.5	145	n/a	74.9	42.11	11.7	6.57	704	0	0	1	3	no gross damage	3	0	4	0	Good
46-151	46-151-R	CM	RECON	R	R	SURGICAL	52weeks	0.23	0.28	0.51	76.2	148.6	n/a	51.2	28.31	7	3.9	1045	0.3	0.24	0.55	80.7	147.5	n/a	68.3	37.78	13.5	7.44	972	0	1	1	2	no gross damage	2	0	4	check with Braden on the comment written	Good
47-114	47-114-L	F	RECON	L	R	CONTRALATERAL	52weeks	0.19	0.33	0.52	95.5	183.1	n/a	58.6	30.12	6.6	3.41	857	0.28	0.28	0.56	102.1	184.2	n/a	81.3	41.78	13.2	6.78	653	0	2	1	2	no gross damage	3	0	5	0	Good
47-023	47-023-L	CM	ACLT	L	R	CONTRALATERAL	52weeks	0.25	0.27	0.52	88.3	171.4	n/a	47.3	37.54	7.3	5.82	1119	0.3	0.26	0.57	95.6	167.2	n/a	64.5	51.17	12.5	9.89	1078	1	2	2	2	no gross damage	3	0	10	0	Good
47-126	47-126-R	F	RECON	R	R	SURGICAL	52weeks	0.18	0.37	0.54	82	152.3	n/a	62.9	28.36	6.8	3.05	815	0.3	0.27	0.58	86.4	149.4	n/a	77.2	34.82	14.4	6.49	763	4	0	3	4	no gross damage	3	0	11	0	Bad
47-151	47-151-L	F	BE-R	L	R	CONTRALATERAL	52weeks	0.19	0.27	0.46	90.2	197.9	n/a	58.1	37.03	6.5	4.15	1121	0.25	0.22	0.47	94.8	201.3	n/a	76.6	48.81	12.4	7.89	891	0	0	1	3	no gross damage	2	0	4	small cut on patella during harvest	Good
48-017	48-017-L	CM	BE-R	L	R	CONTRALATERAL	52weeks	0.27	0.3	0.57	92	168.5	n/a	50.3	36.8	8.4	6.15	1012	0.34	0.3	0.62	100	165.1	n/a	72.4	52.99	15.6	11.45	858	0	1	0	1	no gross damage	3	0	2	0	Good
48-024	48-024-R	F	BE-R	R	R	SURGICAL	52weeks	0.2	0.24	0.44	85.6	194	n/a	36.4	27.37	4.7	3.53	988	0.22	0.23	0.46	87.4	192	n/a	78.3	58.9	10.3	7.75	946	4	0	2	3	scalpel cut of posterior MM during harvest	3	3	12	0	Bad
48-052	48-052-L	CM	RECON	L	R	CONTRALATERAL	52weeks	0.22	0.29	0.5	85.4	171.1	n/a	52.3	38.83	6.9	5.11	1096	0.28	0.23	0.52	85.4	166.7	n/a	72.5	53.8	13.1	9.71	972	0	1	1	2	no gross damage	3	0	7	0	Good
48-064	48-064-L	F	ACLT	L	R	CONTRALATERAL	52weeks	0.19	0.34	0.52	99.8	192.8	n/a	53.5	30.15	6.4	3.6	906	0.27	0.28	0.56	98.1	177.6	n/a	90.4	50.98	14.5	8.2	645	1	3	1	2	no gross damage	3	0	10	0	Good
48-091	48-091-R	CM	ACLT	R	R	SURGICAL	52weeks	0.28	0.27	0.56	85.9	154.6	n/a	50.1	40.72	8.7	7.1	904	0.33	0.26	0.59	92.9	156.2	n/a	64.8	52.67	14	11.41	772	1	2	1	2	no gross damage	3	0	9	0	Bad

## Sheet: Gait_outcomes_Macro
ID	ID-Limb	Sex	Sx Group	Sx Leg	Limb	Code-Limb	Timepoint	Stance Time (sec) Hind	Swing Time (sec) Hind	Stride Time (sec) Hind	Stride Length (cm) Hind	Stride Velocity (cm/sec) Hind	Stride Acceleration 1-2 (cm/sec2) Hind	Maximum Force (%BW) Hind	Maximum Force (kg) Hind	Impulse (%BW*sec) Hind	Impulse (kg*sec) Hind	Maximum Peak Pressure (KPa) Hind	Stance Time (sec) Front	Swing Time (sec) Front	Stride Time (sec) Front	Stride Length (cm) Front	Stride Velocity (cm/sec) Front	Stride Acceleration 1-2 (cm/sec2) Front	Maximum Force (%BW) Front	Maximum Force (kg) Front	Impulse (%BW*sec) Front	Impulse (kg*sec) Front	Maximum Peak Pressure (KPa) Front	MFC score	LFC score	MTP score	LTP score	Meniscus score	Trochlea score	Patella score	Total score	Additional comments	Group
35-124	35-124-L	CM	BE-R	L	L	SURGICAL	Pre-Sx	0.43	0.3	0.7	73.8	105.1	n/a	53.4	28.28	14.8	7.82	908	0.46	0.27	0.74	73.4	99.4	n/a	73.3	38.84	25.1	13.31	810	1	0	0	0	not recorded	0	0	1	Sx lib was dry, Only 3ul obtained	Good
35-077	35-077-L	CM	BE-R	L	L	SURGICAL	Pre-Sx	0.6	0.34	0.89	67.2	77.4	n/a	44.5	23.23	15.9	8.29	988	0.59	0.31	0.91	69.1	77.5	n/a	65.7	34.28	27.4	14.32	1044	3	1	1	2	not recorded	4	0	7	0	Fair
38-020	38-020-L	F	BE-R	L	L	SURGICAL	Pre-Sx	0.36	0.34	0.64	78.9	126.8	n/a	60.1	33.03	12.7	7	973	0.35	0.26	0.58	76.3	133.2	n/a	74.2	40.79	18.3	10.04	883	2	3	0	1	not recorded	4	0	6	0	Fair
37-032	37-032-L	F	BE-R	L	L	SURGICAL	Pre-Sx	0.29	0.32	0.58	73.5	127.2	n/a	53.8	29.01	9.8	5.28	1005	0.33	0.25	0.58	74	127.4	n/a	69.8	37.64	16.3	8.79	1278	4	2	1	1	not recorded	4	0	8	0	Fair
35-099	35-099-L	F	BE-R	R	L	CONTRALATERAL	Pre-Sx	0.28	0.27	0.57	76.4	137.3	n/a	64.5	35.62	11.7	6.45	957	0.38	0.24	0.66	76.4	116.4	n/a	75.5	41.65	19	10.51	715	1	1	0	0	not recorded	0	0	2	0	Good
33-147	33-147-L	CM	BE-R	R	L	CONTRALATERAL	Pre-Sx	0.3	0.31	0.59	83.2	144.2	n/a	57.2	32.03	10.7	5.99	1045	0.38	0.26	0.66	84.8	131.4	n/a	79.7	44.62	20.6	11.53	739	2	1	1	1	not recorded	4	0	5	0	Good
35-072	35-072-L	CM	BE-R	R	L	CONTRALATERAL	Pre-Sx	0.34	0.3	0.59	70.2	120.6	n/a	51.4	27.28	10.2	5.41	1073	0.39	0.25	0.65	72.7	112.2	n/a	67.8	36	19	10.08	1088	1	0	0	0	not recorded	0	0	1	0	Good
37-057	37-057-L	F	BE-R	R	L	CONTRALATERAL	Pre-Sx	0.5	0.36	0.79	63.2	81.6	n/a	43	23.87	14.4	7.97	925	0.5	0.3	0.8	64.6	81.8	n/a	59	32.76	22.1	12.27	983	0	0	1	0	not recorded	0	0	1	0	Good
34-142	34-142-L	F	ACLT	L	L	SURGICAL	Pre-Sx	0.53	0.3	0.82	66.5	82.4	n/a	46.5	25.69	15.1	8.37	976	0.56	0.29	0.86	67.5	78.5	15.7	73	40.33	30.1	16.61	781	1	3	2	1	not recorded	4	7	7	0	Fair		Row Labels	Count of Total score
35-068	35-068-L	F	ACLT	L	L	SURGICAL	Pre-Sx	0.56	0.39	0.86	74.2	86.5	n/a	43.2	23.64	16.3	8.93	1033	0.54	0.31	0.84	73.7	87.7	n/a	67.6	36.96	27.4	14.97	646	0	3	3	1	not recorded	4	0	7	0	Fair			9
37-081	37-081-L	CM	ACLT	L	L	SURGICAL	Pre-Sx	0.37	0.33	0.65	75.7	117.5	n/a	51.2	30.74	11.9	7.13	972	0.39	0.27	0.64	77.9	122.5	n/a	66	39.59	17.9	10.74	871	4	2	2	2	not recorded	2	0	10	0	Bad		Bad	5
36-136	36-136-L	CM	ACLT	L	L	SURGICAL	Pre-Sx	0.47	0.34	0.78	69.3	89.3	n/a	41.4	22.78	13.8	7.56	903	0.49	0.3	0.77	70.3	91.6	n/a	58.7	32.27	20.8	11.41	702	3	2	1	2	not recorded	4	0	8	0	Fair		Good	22
35-142	35-142-L	CM	ACLT	R	L	CONTRALATERAL	Pre-Sx	0.52	0.38	0.83	78.8	95.3	n/a	51	25.95	18.6	9.45	882	0.54	0.29	0.81	78.5	98	n/a	73.2	37.24	28.3	14.41	770	0	0	0	0	not recorded	0	0	0	0	Good		Grand Total	36
36-160	36-160-L	F	ACLT	R	L	CONTRALATERAL	Pre-Sx	0.35	0.26	0.57	68.9	120.4	n/a	45.6	22.82	10.8	5.41	884	0.38	0.24	0.65	70.5	109	n/a	81	40.57	21.7	10.89	728	1	1	0	0	not recorded	0	0	2	0	Good
34-156	34-156-L	F	ACLT	R	L	CONTRALATERAL	Pre-Sx	0.44	0.35	0.71	70.6	100.7	n/a	49.6	27.5	14.5	8.04	739	0.45	0.25	0.69	71.8	105	n/a	73.2	40.54	23.4	12.99	815	2	0	2	0	not recorded	0	0	4	0	Good
36-120	36-120-L	CM	ACLT	R	L	CONTRALATERAL	Pre-Sx	0.37	0.3	0.64	75.6	120.4	n/a	45.2	26.33	10.1	5.91	1034	0.4	0.25	0.67	75.2	113	n/a	66.5	38.78	19.4	11.34	932	2	0	1	0	not recorded	0	0	3	0	Good
35-070	35-070-L	F	RECON	L	L	SURGICAL	Pre-Sx	0.46	0.36	0.74	77.3	103.9	n/a	52.3	25.77	15.4	7.6	920	0.47	0.29	0.77	75.6	98.7	n/a	70.2	34.56	23.5	11.55	590	4	1	2	2	not recorded	4	0	9	0	Bad
34-049	34-049-L	CM	RECON	L	L	SURGICAL	Pre-Sx	0.48	0.35	0.77	79.8	106.4	n/a	57.2	31.03	16.5	8.95	1089	0.48	0.25	0.74	71.5	100.5	2	67.4	36.5	23.8	12.92	917	2	1	2	2	not recorded	4	0	7	0	Fair
35-106	35-106-L	CM	RECON	L	L	SURGICAL	Pre-Sx	0.21	0.3	0.52	81.8	158.8	n/a	57	30.78	7.9	4.25	1048	0.29	0.26	0.59	83.4	141.8	n/a	94.6	51.09	16.7	9.03	970	2	4	1	2	not recorded	4	0	9	0	Bad
35-047	35-047-L	F	RECON	L	L	SURGICAL	Pre-Sx	0.44	0.34	0.75	74	99.8	n/a	46.6	22.35	14	6.72	875	0.45	0.28	0.72	72.1	100.5	n/a	57.4	27.56	19.2	9.21	717	1	1	4	1	not recorded	4	0	7	0	Fair
35-097	35-097-L	F	RECON	R	L	CONTRALATERAL	Pre-Sx	0.26	0.27	0.49	82.2	166.6	n/a	65.8	35.88	10.1	5.49	1069	0.29	0.23	0.52	83.6	160.7	n/a	87.7	47.81	15.6	8.51	859	3	0	1	1	not recorded	0	0	5	0	Good
35-022	35-022-L	CM	RECON	R	L	CONTRALATERAL	Pre-Sx	0.44	0.34	0.71	73.5	104.8	n/a	47.5	24.44	13.7	7.05	900	0.44	0.27	0.71	76.3	108.4	n/a	74.4	38.3	24.2	12.47	740	0	0	0	1	not recorded	0	0	1	0	Good
36-023	36-023-L	CM	RECON	R	L	CONTRALATERAL	Pre-Sx	0.51	0.37	0.81	74.2	94.4	n/a	46.3	24.89	15.2	8.19	1022	0.49	0.32	0.78	72.7	97.1	n/a	62.5	33.64	21.1	11.35	608	1	0	0	0	not recorded	0	0	1	0	Good
38-055	38-055-L	F	RECON	R	L	CONTRALATERAL	Pre-Sx	0.29	0.33	0.57	88.1	156.9	n/a	59.7	32.77	10.1	5.54	1089	0.34	0.25	0.6	88.7	152.5	n/a	79.1	43.41	17.8	9.78	1093	0	0	1	0	not recorded	0	0	1	0	Good
45-146	45-146-L	F	ACLT	R	L	CONTRALATERAL	Pre-Sx	0.48	0.33	0.79	58.7	76.4	n/a	38.6	15.39	13.2	5.28	652	0.5	0.29	0.78	61	78.9	n/a	52	20.76	18.6	7.43	675	0	1	1	1	no gross damage	0	0	0	0	Good
46-046	46-046-L	CM	BE-R	R	L	CONTRALATERAL	Pre-Sx	0.44	0.26	0.7	56.7	90.3	n/a	39	15.7	12.4	4.97	620	0.44	0.27	0.73	56.9	87.7	n/a	61.8	24.86	18.6	7.49	775	1	0	1	0	no gross damage	3	0	2	0	Good
46-151	46-151-L	CM	RECON	R	L	CONTRALATERAL	Pre-Sx	0.35	0.3	0.66	63.9	100.5	n/a	45.4	18.68	9.7	3.97	872	0.41	0.28	0.72	65.8	94.5	n/a	58.3	23.94	18	7.4	871	0	0	1	0	no gross damage	3	0	1	0	Good
47-114	47-114-L	F	RECON	L	L	SURGICAL	Pre-Sx	0.21	0.32	0.53	85.5	162.9	n/a	58.1	29.04	7.8	3.9	894	0.29	0.26	0.57	85.6	150.9	n/a	72.7	36.35	14	7.02	750	0	2	1	2	no gross damage	3	0	5	0	Good
47-023	47-023-L	CM	ACLT	L	L	SURGICAL	Pre-Sx	0.37	0.31	0.67	77.1	117.9	n/a	42.8	25.71	10.1	6.08	1062	0.44	0.27	0.7	77.3	114.1	n/a	57.6	34.64	17.8	10.7	863	1	2	2	2	no gross damage	3	0	10	0	Bad
47-126	47-126-L	F	RECON	R	L	CONTRALATERAL	Pre-Sx	0.22	0.34	0.56	75.9	135.9	n/a	64.2	26.21	9.2	3.76	856	0.31	0.27	0.58	78.9	136.2	n/a	73.6	30.01	15	6.12	946	0	0	0	0	no gross damage	0	0	0	0	Good
47-151	47-151-L	F	BE-R	L	L	SURGICAL	Pre-Sx	0.36	0.29	0.65	70.1	110	n/a	44.5	20.99	10.7	5.03	819	0.43	0.26	0.71	71.2	104.7	n/a	61.7	29.1	20	9.45	775	0	0	1	3	no gross damage	2	0	4	small cut on patella during harvest	Good
48-017	48-017-L	CM	BE-R	L	L	SURGICAL	Pre-Sx	0.35	0.27	0.6	68.5	118.8	n/a	47.4	24.58	10.9	5.65	742	0.44	0.29	0.75	79.6	108.2	n/a	66.9	34.63	21.3	11.03	803	0	1	0	1	no gross damage	3	0	2	0	Good
48-024	48-024-L	F	BE-R	R	L	CONTRALATERAL	Pre-Sx	0.27	0.28	0.56	65.6	119.2	n/a	44.3	22.04	7.9	3.9	850	0.34	0.24	0.61	67.4	112.6	n/a	62.1	30.87	14.9	7.4	701	0	0	0	0	no gross damage	0	3	0	0	Good
48-052	48-052-L	CM	RECON	L	L	SURGICAL	Pre-Sx	0.32	0.31	0.61	67.3	110.9	n/a	50.8	25.63	9.4	4.73	960	0.37	0.25	0.63	68.4	110.1	n/a	59.6	30.09	15.3	7.71	997	0	1	1	2	no gross damage	3	0	7	0	Fair
48-064	48-064-L	F	ACLT	L	L	SURGICAL	Pre-Sx	0.33	0.34	0.64	74.7	119.2	n/a	58.8	27.18	11.5	5.32	870	0.34	0.43	0.78	78.9	107.7	n/a	70.3	32.48	16.6	7.67	755	1	3	1	2	no gross damage	3	0	10	0	Bad
48-091	48-091-L	CM	ACLT	R	L	CONTRALATERAL	Pre-Sx	0.35	0.28	0.62	74.6	121.8	n/a	49.5	27.44	10.7	5.93	708	0.4	0.25	0.68	78.3	115.9	n/a	62.1	34.39	17.6	9.78	881	1	0	1	0	no gross damage	0	0	2	0	Good
35-124	35-124-L	CM	BE-R	L	L	SURGICAL	4weeks	0.45	0.33	0.76	74.8	99.9	n/a	37.9	20.9	12.3	6.81	717	0.46	0.29	0.75	72.7	97.8	n/a	73.9	40.78	24.9	13.75	857	1	0	0	0	not recorded	0	0	1	Sx lib was dry, Only 3ul obtained	Good
35-077	35-077-L	CM	BE-R	L	L	SURGICAL	4weeks	0.47	0.39	0.81	66.9	82.4	n/a	21.3	11.52	6.4	3.46	743	0.47	0.34	0.79	66.6	84.9	n/a	61.3	33.25	19.6	10.62	1072	3	1	1	2	not recorded	4	0	7	0	Fair
38-020	38-020-L	F	BE-R	L	L	SURGICAL	4weeks	0.45	0.38	0.78	70.4	90.6	n/a	31.4	16.22	9	4.65	911	0.47	0.33	0.79	70.1	89.1	n/a	60.6	31.33	20.1	10.37	972	2	3	0	1	not recorded	4	0	6	0	Fair
37-032	37-032-L	F	BE-R	L	L	SURGICAL	4weeks	0.4	0.33	0.71	67.9	96.3	n/a	33.4	18.49	8.9	4.91	872	0.45	0.28	0.75	69	92.7	n/a	66.1	36.64	21.3	11.81	1029	4	2	1	1	not recorded	4	0	8	0	Fair
35-099	35-099-L	F	BE-R	R	L	CONTRALATERAL	4weeks	0.3	0.23	0.52	66.4	128.6	40.2	61.5	34.68	11.6	6.54	871	0.37	0.22	0.61	71.8	118.3	n/a	82.2	46.38	21.7	12.25	864	1	1	0	0	not recorded	0	0	2	0	Good
33-147	33-147-L	CM	BE-R	R	L	CONTRALATERAL	4weeks	0.51	0.26	0.73	70.4	96.2	n/a	51.7	29.99	17	9.87	963	0.49	0.22	0.69	68.2	98.3	n/a	78.9	45.77	24.7	14.31	862	2	1	1	1	not recorded	4	0	5	0	Good
35-072	35-072-L	CM	BE-R	R	L	CONTRALATERAL	4weeks	0.27	0.27	0.52	72.1	138.9	n/a	63.8	35.78	10.7	6	1078	0.34	0.24	0.62	74.5	122.1	n/a	90.7	50.87	20.3	11.41	1265	1	0	0	0	not recorded	0	0	1	0	Good
37-057	37-057-L	F	BE-R	R	L	CONTRALATERAL	4weeks	0.56	0.31	0.83	59	71.2	n/a	49.2	26.27	18.2	9.71	937	0.58	0.26	0.82	59	72	8.9	67.3	35.96	29.9	15.98	857	0	0	1	0	not recorded	0	0	1	0	Good
34-142	34-142-L	F	ACLT	L	L	SURGICAL	4weeks	0.37	0.25	0.56	66.9	120.5	n/a	28.6	16.85	7	4.11	969	0.33	0.25	0.58	65.8	114.9	n/a	86.3	50.85	18.9	11.13	997	1	3	2	1	not recorded	4	7	7	0	Fair
35-068	35-068-L	F	ACLT	L	L	SURGICAL	4weeks	0.46	0.37	0.78	69.5	90	n/a	34.4	18.73	10.4	5.69	866	0.48	0.31	0.79	69.6	88.4	n/a	76.6	41.76	25.5	13.92	895	0	3	3	1	not recorded	4	0	7	0	Fair
37-081	37-081-L	CM	ACLT	L	L	SURGICAL	4weeks	0.45	0.31	0.67	68.6	102.1	n/a	32.3	20.08	9.5	5.88	850	0.39	0.27	0.63	69.7	111.1	n/a	78.7	48.86	19.8	12.27	882	4	2	2	2	not recorded	2	0	10	0	Bad
36-136	36-136-L	CM	ACLT	L	L	SURGICAL	4weeks	0.63	0.48	1.05	62	61.1	n/a	36.2	20.45	15.4	8.68	796	0.64	0.32	0.88	63.3	72.5	n/a	66.1	37.35	28.1	15.85	733	3	2	1	2	not recorded	4	0	8	0	Fair
35-142	35-142-L	CM	ACLT	R	L	CONTRALATERAL	4weeks	0.48	0.32	0.75	78.3	104.4	n/a	56	31.02	16.7	9.27	799	0.48	0.28	0.78	78.1	101.1	n/a	72.5	40.14	26.5	14.68	832	0	0	0	0	not recorded	0	0	0	0	Good
36-160	36-160-L	F	ACLT	R	L	CONTRALATERAL	4weeks	0.3	0.28	0.52	73.6	143.7	n/a	50.3	28.63	9.7	5.53	696	0.34	0.23	0.58	75	131.5	n/a	84	47.82	18.8	10.72	860	1	1	0	0	not recorded	0	0	2	0	Good
34-156	34-156-L	F	ACLT	R	L	CONTRALATERAL	4weeks	0.52	0.35	0.79	67.3	85.4	n/a	34.2	18.76	13.3	7.31	576	0.54	0.27	0.83	67	81.2	n/a	72	39.48	27.8	15.24	782	2	0	2	0	not recorded	0	0	4	0	Good
36-120	36-120-L	CM	ACLT	R	L	CONTRALATERAL	4weeks	0.4	0.25	0.65	72.5	112	n/a	47.7	28.68	11.7	7.06	1080	0.42	0.26	0.71	74.4	106.4	n/a	72.1	43.4	21.5	12.95	918	2	0	1	0	not recorded	0	0	3	0	Good
35-070	35-070-L	F	RECON	L	L	SURGICAL	4weeks	0.44	0.4	0.8	68.5	87.1	n/a	24.3	12.32	7.5	3.79	792	0.48	0.32	0.81	69.7	86.9	n/a	72.5	36.84	23.1	11.74	842	4	1	2	2	not recorded	4	0	9	0	Bad
34-049	34-049-L	CM	RECON	L	L	SURGICAL	4weeks	0.34	0.29	0.61	77.5	127.3	n/a	27.7	15.93	6.2	3.58	847	0.37	0.27	0.64	76.8	120.9	n/a	83.3	47.91	20.5	11.77	1043	2	1	2	2	not recorded	4	0	7	0	Fair
35-106	35-106-L	CM	RECON	L	L	SURGICAL	4weeks	0.21	0.32	0.51	79.2	156.9	n/a	37.8	20.59	4.8	2.61	1016	0.25	0.25	0.5	84.6	169.8	n/a	114.5	62.31	16.6	9.05	1043	2	4	1	2	not recorded	4	0	9	0	Bad
35-047	35-047-L	F	RECON	L	L	SURGICAL	4weeks	0.22	0.32	0.53	76.3	149.3	n/a	45	22.08	6.3	3.08	1060	0.31	0.22	0.55	75	139	n/a	64.9	31.87	13	6.36	1002	1	1	4	1	not recorded	4	0	7	0	Fair
35-097	35-097-L	F	RECON	R	L	CONTRALATERAL	4weeks	0.41	0.25	0.64	69.3	108.9	n/a	47.8	26.06	13	7.11	800	0.44	0.22	0.67	68.1	101.3	n/a	72.8	39.68	23.9	13.01	832	3	0	1	1	not recorded	0	0	5	0	Good
35-022	35-022-L	CM	RECON	R	L	CONTRALATERAL	4weeks	0.45	0.26	0.7	69.8	101.1	n/a	39.8	21.14	12.9	6.83	859	0.48	0.25	0.77	69.3	91.8	n/a	77.6	41.22	26.3	13.97	769	0	0	0	1	not recorded	0	0	1	0	Good
36-023	36-023-L	CM	RECON	R	L	CONTRALATERAL	4weeks	0.55	0.32	0.86	69.2	81.2	n/a	46.3	25.21	17.2	9.38	968	0.55	0.31	0.85	70.2	82.7	n/a	61.4	33.46	25.2	13.74	637	1	0	0	0	not recorded	0	0	1	0	Good
38-055	38-055-L	F	RECON	R	L	CONTRALATERAL	4weeks	0.5	0.33	0.76	72.9	97.6	n/a	52.4	28.94	16.8	9.28	858	0.47	0.26	0.7	71.3	102.2	n/a	72.2	39.87	25	13.8	816	0	0	1	0	not recorded	0	0	1	0	Good
45-146	45-146-L	F	ACLT	R	L	CONTRALATERAL	4weeks	0.32	0.26	0.57	61.1	109.8	15.9	52.4	20.94	10.8	4.32	735	0.35	0.23	0.59	62	105.6	6.4	63	25.22	15.5	6.2	635	0	1	1	1	no gross damage	0	0	0	0	Good
46-046	46-046-L	CM	BE-R	R	L	CONTRALATERAL	4weeks	0.24	0.19	0.42	62.6	148.8	29.5	66.8	25.78	10.7	4.15	782	0.24	0.21	0.44	64.1	146.4	29.7	90.8	35.05	14.4	5.54	779	1	0	1	0	no gross damage	3	0	2	0	Good
46-151	46-151-L	CM	RECON	R	L	CONTRALATERAL	4weeks	0.23	0.26	0.49	71.2	150.4	n/a	54	22.9	7.5	3.2	914	0.26	0.24	0.51	72.9	148.1	n/a	80.2	34.01	13.8	5.87	821	0	0	1	0	no gross damage	3	0	1	0	Good
47-114	47-114-L	F	RECON	L	L	SURGICAL	4weeks	0.19	0.32	0.5	91.6	185.2	3.8	50.2	23.39	5.9	2.75	785	0.25	0.26	0.5	94.8	190.5	3.5	104.1	48.49	15.3	7.12	949	0	2	1	2	no gross damage	3	0	5	0	Good
47-023	47-023-L	CM	ACLT	L	L	SURGICAL	4weeks	0.22	0.27	0.48	84.7	176.2	35.6	47.9	28.77	6.6	3.98	1052	0.27	0.24	0.51	89.1	174.1	66	80	48.1	14.1	8.46	1073	1	2	2	2	no gross damage	3	0	10	0	Bad
47-126	47-126-L	F	RECON	R	L	CONTRALATERAL	4weeks	0.24	0.26	0.5	73.7	146.4	16.8	60.8	24.38	10	4.02	747	0.28	0.24	0.53	80.6	153.1	29.6	72.9	29.22	13.4	5.36	726	0	0	0	0	no gross damage	0	0	0	0	Good
47-151	47-151-L	F	BE-R	L	L	SURGICAL	4weeks	0.2	0.28	0.46	79.7	173.7	n/a	42.8	19.71	5.4	2.47	980	0.25	0.23	0.48	81.9	172.2	49.1	88.5	40.71	14.8	6.82	838	0	0	1	3	no gross damage	2	0	4	small cut on patella during harvest	Good
48-017	48-017-L	CM	BE-R	L	L	SURGICAL	4weeks	0.2	0.36	0.56	80.9	146	57.1	17.5	8.81	2.4	1.22	644	0.32	0.28	0.61	82.1	134.5	n/a	76.6	38.58	16.3	8.24	780	0	1	0	1	no gross damage	3	0	2	0	Good
48-024	48-024-L	F	BE-R	R	L	CONTRALATERAL	4weeks	0.3	0.22	0.52	62.3	123.4	5.7	46.2	22.66	8.3	4.08	1006	0.29	0.22	0.52	64	124.8	17.5	74.4	36.46	14.8	7.23	692	0	0	0	0	no gross damage	0	3	0	0	Good
48-052	48-052-L	CM	RECON	L	L	SURGICAL	4weeks	0.23	0.3	0.52	71.4	138.3	25.5	30.9	14.84	4.4	2.12	817	0.28	0.25	0.54	74.5	137.4	39.1	75.6	36.27	13.7	6.58	1050	0	1	1	2	no gross damage	3	0	7	0	Fair
48-064	48-064-L	F	ACLT	L	L	SURGICAL	4weeks	0.19	0.32	0.51	91.8	181.3	33.2	54.1	24.45	6.3	2.84	907	0.24	0.29	0.52	94.3	181.1	40.4	103.1	46.62	14.4	6.51	889	1	3	1	2	no gross damage	3	0	10	0	Bad
48-091	48-091-L	CM	ACLT	R	L	CONTRALATERAL	4weeks	0.23	0.28	0.49	89.8	182.5	n/a	68.7	37.85	9.9	5.45	700	0.26	0.24	0.5	92.6	186.8	n/a	93.3	51.42	15.3	8.46	1088	1	0	1	0	no gross damage	0	0	2	0	Good
35-124	35-124-L	CM	BE-R	L	L	SURGICAL	12weeks	0.36	0.3	0.65	75.6	117.2	n/a	39.2	24.67	9.5	5.99	925	0.42	0.28	0.72	77	106.5	n/a	64.5	40.58	18.9	11.86	805	1	0	0	0	not recorded	0	0	1	Sx lib was dry, Only 3ul obtained	Good
35-077	35-077-L	CM	BE-R	L	L	SURGICAL	12weeks	0.41	0.31	0.68	73.5	107.6	n/a	39.2	23.73	10.2	6.18	1048	0.41	0.26	0.66	72.2	109.1	n/a	63.2	38.23	18.2	11.03	1003	3	1	1	2	not recorded	4	0	7	0	Fair
38-020	38-020-L	F	BE-R	L	L	SURGICAL	12weeks	0.28	0.27	0.56	76.2	137.6	n/a	54.1	31.99	9	5.32	1160	0.38	0.24	0.66	75.7	115.7	n/a	63.8	37.71	16.6	9.82	1077	2	3	0	1	not recorded	4	0	6	0	Fair
37-032	37-032-L	F	BE-R	L	L	SURGICAL	12weeks	0.23	0.32	0.54	80.8	149.1	n/a	64.3	36.83	9.1	5.24	882	0.31	0.26	0.57	83	146.2	n/a	84	48.14	16.7	9.55	995	4	2	1	1	not recorded	4	0	8	0	Fair
35-099	35-099-L	F	BE-R	R	L	CONTRALATERAL	12weeks	0.25	0.28	0.53	75.9	142.7	n/a	50.5	33.74	8.2	5.45	986	0.35	0.25	0.64	77.2	121.5	n/a	62.4	41.71	14.5	9.71	797	1	1	0	0	not recorded	0	0	2	0	Good
33-147	33-147-L	CM	BE-R	R	L	CONTRALATERAL	12weeks	0.27	0.34	0.61	88.4	146	n/a	50.1	33.35	8.7	5.76	953	0.36	0.28	0.66	90.1	136.2	n/a	75	49.87	17.7	11.79	893	2	1	1	1	not recorded	4	0	5	0	Good
35-072	35-072-L	CM	BE-R	R	L	CONTRALATERAL	12weeks	0.2	0.31	0.48	88.6	184.7	n/a	53.3	34.51	6.4	4.15	1057	0.25	0.25	0.5	91.8	183.8	n/a	84.3	54.55	12.9	8.34	1307	1	0	0	0	not recorded	0	0	1	0	Good
37-057	37-057-L	F	BE-R	R	L	CONTRALATERAL	12weeks	0.21	0.34	0.54	78.3	145.7	n/a	84.6	42.15	10.7	5.32	835	0.27	0.27	0.55	79.5	145.9	n/a	116.9	58.22	20	9.95	951	0	0	1	0	not recorded	0	0	1	0	Good
34-142	34-142-L	F	ACLT	L	L	SURGICAL	12weeks	0.35	0.27	0.6	67.9	113.4	n/a	35.7	24.03	7.9	5.34	964	0.39	0.25	0.68	69	102.7	n/a	71.6	48.17	19.5	13.15	937	1	3	2	1	not recorded	4	7	7	0	Fair
35-068	35-068-L	F	ACLT	L	L	SURGICAL	12weeks	0.45	0.39	0.82	72.8	90	n/a	40.3	24.12	11.9	7.13	987	0.51	0.34	0.85	74	88.2	n/a	63.7	38.18	22.1	13.22	679	0	3	3	1	not recorded	4	0	7	0	Fair
37-081	37-081-L	CM	ACLT	L	L	SURGICAL	12weeks	0.27	0.35	0.59	87.2	148.3	n/a	57.7	36.03	10	6.26	826	0.32	0.28	0.59	88.1	150.3	n/a	91.6	57.26	19.3	12.06	858	4	2	2	2	not recorded	2	0	10	0	Bad
36-136	36-136-L	CM	ACLT	L	L	SURGICAL	12weeks	0.39	0.28	0.66	66.9	103.5	n/a	47.2	27.86	11.7	6.91	879	0.44	0.25	0.72	66.6	93.2	n/a	67.7	39.94	20.9	12.34	680	3	2	1	2	not recorded	4	0	8	0	Fair
35-142	35-142-L	CM	ACLT	R	L	CONTRALATERAL	12weeks	0.53	0.35	0.83	74.9	90.8	n/a	44.8	29.04	15.7	10.19	765	0.54	0.28	0.82	74.2	90.5	n/a	61.4	39.8	24.6	15.93	761	0	0	0	0	not recorded	0	0	0	0	Good
36-160	36-160-L	F	ACLT	R	L	CONTRALATERAL	12weeks	0.26	0.3	0.53	80	151.6	n/a	44.8	29.46	7.5	4.96	994	0.3	0.26	0.56	82.6	147.2	n/a	86.9	57.09	16	10.48	935	1	1	0	0	not recorded	0	0	2	0	Good
34-156	34-156-L	F	ACLT	R	L	CONTRALATERAL	12weeks	0.43	0.37	0.71	72.2	104.2	n/a	35.7	22.97	10.7	6.88	668	0.44	0.27	0.72	72.9	103.8	n/a	63.3	40.68	18.8	12.09	849	2	0	2	0	not recorded	0	0	4	0	Good
36-120	36-120-L	CM	ACLT	R	L	CONTRALATERAL	12weeks	0.27	0.27	0.51	81.9	160.3	n/a	59.9	37.85	9.6	6.04	1155	0.31	0.24	0.57	82.4	145.3	n/a	80.1	50.65	17.6	11.15	1153	2	0	1	0	not recorded	0	0	3	0	Good
35-070	35-070-L	F	RECON	L	L	SURGICAL	12weeks	0.42	0.34	0.73	74.6	101.7	n/a	41.6	23.85	12.3	7.07	829	0.48	0.29	0.79	73.8	93.3	n/a	67.5	38.67	23.5	13.49	716	4	1	2	2	not recorded	4	0	9	0	Bad
34-049	34-049-L	CM	RECON	L	L	SURGICAL	12weeks	0.24	0.32	0.56	88.9	160.9	n/a	43.1	28.48	6.9	4.57	973	0.33	0.26	0.62	89.5	145.2	n/a	83.1	54.93	17.6	11.63	1115	2	1	2	2	not recorded	4	0	7	0	Fair
35-106	35-106-L	CM	RECON	L	L	SURGICAL	12weeks	0.24	0.3	0.54	77.4	143	n/a	52.7	33.37	7.9	5.01	975	0.29	0.27	0.58	78.4	137	n/a	98.1	62.12	16.9	10.67	1047	2	4	1	2	not recorded	4	0	9	0	Bad
35-047	35-047-L	F	RECON	L	L	SURGICAL	12weeks	0.21	0.28	0.46	81.8	177.7	n/a	66.6	34.65	8.3	4.31	935	0.25	0.22	0.47	84.5	179.5	n/a	87.5	45.5	14.4	7.5	1102	1	1	4	1	not recorded	4	0	7	0	Fair
35-097	35-097-L	F	RECON	R	L	CONTRALATERAL	12weeks	0.34	0.28	0.61	75.8	128.8	n/a	48.5	31.48	9.9	6.44	987	0.39	0.25	0.66	76.2	120.7	n/a	73	47.4	18.5	11.98	791	3	0	1	1	not recorded	0	0	5	0	Good
35-022	35-022-L	CM	RECON	R	L	CONTRALATERAL	12weeks	0.43	0.33	0.7	76.1	108.6	n/a	35.6	22.19	10.4	6.51	873	0.43	0.28	0.72	77.2	108	n/a	64.1	40	20.2	12.59	852	0	0	0	1	not recorded	0	0	1	0	Good
36-023	36-023-L	CM	RECON	R	L	CONTRALATERAL	12weeks	0.4	0.29	0.68	71.3	107.2	n/a	53.8	30.69	12.8	7.3	873	0.42	0.25	0.68	70.1	103.3	n/a	69.7	39.75	22	12.53	661	1	0	0	0	not recorded	0	0	1	0	Good
38-055	38-055-L	F	RECON	R	L	CONTRALATERAL	12weeks	0.43	0.33	0.71	76	107.9	n/a	44	24.96	12.1	6.88	871	0.44	0.27	0.72	74.5	103.8	n/a	65.8	37.35	21.7	12.31	825	0	0	1	0	not recorded	0	0	1	0	Good
45-146	45-146-L	F	ACLT	R	L	CONTRALATERAL	12weeks	0.21	0.29	0.5	72.1	144.8	22.4	66.6	27.63	8.3	3.45	858	0.27	0.24	0.52	73.2	140.2	n/a	82.1	34.06	14	5.82	818	0	1	1	1	no gross damage	0	0	0	0	Good
46-046	46-046-L	CM	BE-R	R	L	CONTRALATERAL	12weeks	0.2	0.24	0.43	74.1	170.4	31	58.8	24.88	7.4	3.11	562	0.22	0.24	0.46	76.5	165.8	29.5	102	43.13	13.4	5.65	824	1	0	1	0	no gross damage	3	0	2	0	Good
46-151	46-151-L	CM	RECON	R	L	CONTRALATERAL	12weeks	0.19	0.28	0.46	79	170.5	13	61.5	27.25	7.2	3.18	880	0.24	0.26	0.48	81	168.6	10.9	98	43.44	14.2	6.31	824	0	0	1	0	no gross damage	3	0	1	0	Good
47-114	47-114-L	F	RECON	L	L	SURGICAL	12weeks	0.18	0.33	0.51	95.8	186.8	n/a	58.2	27.66	6.5	3.1	713	0.25	0.28	0.53	96.4	183.3	n/a	93.1	44.22	13.8	6.53	621	0	2	1	2	no gross damage	3	0	5	0	Good
47-023	47-023-L	CM	ACLT	L	L	SURGICAL	12weeks	0.24	0.26	0.5	81.6	162.1	n/a	47.8	29.73	7.2	4.48	910	0.29	0.25	0.54	87	161.1	14.2	83.2	51.76	15.4	9.59	961	1	2	2	2	no gross damage	3	0	10	0	Bad
47-126	47-126-L	F	RECON	R	L	CONTRALATERAL	12weeks	0.23	0.29	0.5	78.2	157.1	n/a	57	23.14	8.5	3.43	573	0.29	0.25	0.56	82.3	148.5	25.1	64.1	26	11.4	4.65	638	0	0	0	0	no gross damage	0	0	0	0	Good
47-151	47-151-L	F	BE-R	L	L	SURGICAL	12weeks	0.19	0.28	0.46	80.9	175.4	n/a	59.2	28.06	7.1	3.35	772	0.24	0.24	0.47	84.4	178.4	n/a	87.3	41.39	14	6.64	750	0	0	1	3	no gross damage	2	0	4	small cut on patella during harvest	Good
48-017	48-017-L	CM	BE-R	L	L	SURGICAL	12weeks	0.22	0.33	0.54	100.8	189.6	n/a	56.8	30.6	8	4.31	771	0.27	0.29	0.58	103.6	183.4	n/a	95.1	51.27	15.3	8.26	820	0	1	0	1	no gross damage	3	0	2	0	Good
48-024	48-024-L	F	BE-R	R	L	CONTRALATERAL	12weeks	0.2	0.24	0.43	76.7	179.1	43.5	48.5	26.23	6.1	3.29	945	0.22	0.23	0.46	76.6	166.9	77.8	89.9	48.66	11.9	6.43	758	0	0	0	0	no gross damage	0	3	0	0	Good
48-052	48-052-L	CM	RECON	L	L	SURGICAL	12weeks	0.21	0.27	0.48	80.3	168.6	25.4	37	20.13	4.8	2.61	926	0.26	0.24	0.5	82.5	165.1	59.5	76.4	41.55	12.3	6.69	1045	0	1	1	2	no gross damage	3	0	7	0	Fair
48-064	48-064-L	F	ACLT	L	L	SURGICAL	12weeks	0.2	0.32	0.51	90.4	178.5	n/a	63.8	29.61	7.5	3.49	730	0.24	0.27	0.5	91.4	181.3	26.1	95.4	44.26	13.5	6.27	859	1	3	1	2	no gross damage	3	0	10	0	Bad
48-091	48-091-L	CM	ACLT	R	L	CONTRALATERAL	12weeks	0.23	0.28	0.5	91.1	182.6	n/a	54.4	31.98	7.9	4.62	829	0.28	0.25	0.55	96	176.2	n/a	78.8	46.33	14	8.22	904	1	0	1	0	no gross damage	0	0	2	0	Good
35-124	35-124-L	CM	BE-R	L	L	SURGICAL	26weeks	0.43	0.3	0.72	75.8	106	n/a	38.3	25.86	10.2	6.93	950	0.45	0.27	0.74	75.9	103.3	n/a	70.3	47.55	23.1	15.62	658	1	0	0	0	not recorded	0	0	1	Sx lib was dry, Only 3ul obtained	Good
35-077	35-077-L	CM	BE-R	L	L	SURGICAL	26weeks	0.38	0.28	0.63	74.2	118	n/a	40.2	25.34	8.9	5.59	1040	0.41	0.26	0.69	73.5	107.3	n/a	69	43.47	19	11.94	1237	3	1	1	2	not recorded	4	0	7	0	Fair
38-020	38-020-L	F	BE-R	L	L	SURGICAL	26weeks	0.33	0.31	0.6	80.6	137.3	n/a	55.6	36.14	10.1	6.59	1158	0.35	0.25	0.61	79.5	131.3	17.3	68.2	44.33	16.7	10.83	1009	2	3	0	1	not recorded	4	0	6	0	Fair
37-032	37-032-L	F	BE-R	L	L	SURGICAL	26weeks	0.21	0.32	0.51	83.8	163.3	4.8	60	36.4	7.8	4.72	1023	0.28	0.24	0.53	86.1	163.5	20	86.3	52.39	14.6	8.84	1024	4	2	1	1	not recorded	4	0	8	0	Fair
35-099	35-099-L	F	BE-R	R	L	CONTRALATERAL	26weeks	0.38	0.3	0.66	77.3	117.4	n/a	48.8	35.59	11.2	8.2	1011	0.4	0.26	0.66	77.5	117.5	n/a	64.9	47.32	18.3	13.31	817	1	1	0	0	not recorded	0	0	2	0	Good
33-147	33-147-L	CM	BE-R	R	L	CONTRALATERAL	26weeks	0.31	0.33	0.62	83.6	136.2	n/a	59.4	39.48	10.6	7.06	1046	0.36	0.27	0.62	85	136.8	n/a	81.9	54.49	19.2	12.78	842	2	1	1	1	not recorded	4	0	5	0	Good
35-072	35-072-L	CM	BE-R	R	L	CONTRALATERAL	26weeks	0.23	0.32	0.52	87	166.9	n/a	61.5	44.07	7.9	5.66	1243	0.29	0.24	0.54	89.9	167.7	n/a	78.1	55.98	14.6	10.45	1474	1	0	0	0	not recorded	0	0	1	0	Good
37-057	37-057-L	F	BE-R	R	L	CONTRALATERAL	26weeks	0.22	0.32	0.54	75.1	138.3	n/a	65.4	37.65	8.9	5.1	947	0.3	0.27	0.59	75.3	128.4	23.4	88.4	50.9	17.3	9.97	915	0	0	1	0	not recorded	0	0	1	0	Good
34-142	34-142-L	F	ACLT	L	L	SURGICAL	26weeks	0.34	0.23	0.56	67.5	121.4	n/a	39.7	28.94	8	5.86	986	0.35	0.25	0.63	70.3	112.3	n/a	75.1	54.76	18.1	13.2	839	1	3	2	1	not recorded	4	7	7	0	Fair
35-068	35-068-L	F	ACLT	L	L	SURGICAL	26weeks	0.43	0.35	0.72	75	104	n/a	46.5	27.14	12.4	7.24	977	0.47	0.29	0.77	75.8	99.4	n/a	72.2	42.08	23.6	13.76	615	0	3	3	1	not recorded	4	0	7	0	Fair
37-081	37-081-L	CM	ACLT	L	L	SURGICAL	26weeks	0.28	0.3	0.55	81.9	149.1	3.8	58.1	35.6	9.8	6	1014	0.32	0.27	0.61	82.9	137.1	61.6	81.2	49.79	16.5	10.13	876	4	2	2	2	not recorded	2	0	10	0	Bad
36-136	36-136-L	CM	ACLT	L	L	SURGICAL	26weeks	0.44	0.3	0.73	68.5	94.3	7.7	44	28.74	12.1	7.9	896	0.48	0.28	0.76	70.4	92.5	7.3	66.7	43.53	23.3	15.19	644	3	2	1	2	not recorded	4	0	8	0	Fair
35-142	35-142-L	CM	ACLT	R	L	CONTRALATERAL	26weeks	0.26	0.33	0.59	81.2	136.8	n/a	50.7	36.12	8.3	5.9	994	0.37	0.27	0.67	81.7	122.4	n/a	67.1	47.86	17.4	12.39	739	0	0	0	0	not recorded	0	0	0	0	Good
36-160	36-160-L	F	ACLT	R	L	CONTRALATERAL	26weeks	0.23	0.3	0.52	84.7	163.9	n/a	54.2	38.21	7.8	5.47	1026	0.29	0.25	0.55	86.8	157.7	n/a	82.9	58.42	15.2	10.68	914	1	1	0	0	not recorded	0	0	2	0	Good
34-156	34-156-L	F	ACLT	R	L	CONTRALATERAL	26weeks	0.25	0.32	0.57	77	136.8	n/a	55.6	37.06	9.1	6.05	983	0.36	0.24	0.64	77.1	121.8	n/a	76.6	51.02	17.6	11.74	840	2	0	2	0	not recorded	0	0	4	0	Good
36-120	36-120-L	CM	ACLT	R	L	CONTRALATERAL	26weeks	0.36	0.27	0.6	75.7	128.4	n/a	41.8	29.8	8.3	5.91	1038	0.41	0.23	0.67	77.5	118.9	n/a	66.5	47.42	19.2	13.7	898	2	0	1	0	not recorded	0	0	3	0	Good
35-070	35-070-L	F	RECON	L	L	SURGICAL	26weeks	0.21	0.33	0.54	84	156.6	n/a	60.3	38.15	8.5	5.36	1048	0.32	0.27	0.61	84.9	142.5	n/a	88.3	55.91	17.2	10.92	904	4	1	2	2	not recorded	4	0	9	0	Bad
34-049	34-049-L	CM	RECON	L	L	SURGICAL	26weeks	0.28	0.35	0.59	87	147.2	n/a	54	37.33	9.3	6.44	1122	0.37	0.28	0.65	90	141.4	n/a	80.1	55.34	18.5	12.77	829	2	1	2	2	not recorded	4	0	7	0	Fair
35-106	35-106-L	CM	RECON	L	L	SURGICAL	26weeks	0.21	0.32	0.53	87.1	166.5	n/a	63.2	41.84	8.2	5.42	1129	0.25	0.28	0.53	88.5	168	n/a	117	77.48	16.5	10.95	1098	2	4	1	2	not recorded	4	0	9	0	Bad
35-047	35-047-L	F	RECON	L	L	SURGICAL	26weeks	0.31	0.27	0.56	70	125.9	65.9	49.6	31.12	9.2	5.76	948	0.36	0.23	0.61	71.2	117.3	42.1	64.5	40.47	16	10.03	937	1	1	4	1	not recorded	4	0	7	0	Fair
35-097	35-097-L	F	RECON	R	L	CONTRALATERAL	26weeks	0.36	0.27	0.6	77.5	128.8	n/a	54	35.56	10.8	7.1	940	0.37	0.25	0.63	78.9	125.2	n/a	74.6	49.06	18.5	12.16	795	3	0	1	1	not recorded	0	0	5	0	Good
35-022	35-022-L	CM	RECON	R	L	CONTRALATERAL	26weeks	0.3	0.3	0.6	78.6	131.8	n/a	46	29.25	8.8	5.61	983	0.35	0.26	0.63	78.4	126.2	n/a	74.5	47.41	19	12.06	769	0	0	0	1	not recorded	0	0	1	0	Good
36-023	36-023-L	CM	RECON	R	L	CONTRALATERAL	26weeks	0.58	0.36	0.9	68.7	76.7	10.1	47.6	30.39	18.1	11.54	1016	0.59	0.29	0.86	68.7	81	10.9	64.3	41	27.9	17.82	650	1	0	0	0	not recorded	0	0	1	0	Good
38-055	38-055-L	F	RECON	R	L	CONTRALATERAL	26weeks	0.28	0.33	0.6	79.6	132.5	n/a	60.8	35.62	10.1	5.89	873	0.37	0.25	0.61	80.4	132.7	n/a	72.2	42.29	18.8	11.04	1126	0	0	1	0	not recorded	0	0	1	0	Good
45-146	45-146-L	F	ACLT	R	L	CONTRALATERAL	26weeks	0.2	0.28	0.48	71.4	149.2	23.7	56.4	25.25	7.1	3.18	815	0.27	0.23	0.5	73.4	146.2	35.6	77.9	34.88	12.9	5.8	691	0	1	1	1	no gross damage	0	0	0	0	Good
46-046	46-046-L	CM	BE-R	R	L	CONTRALATERAL	26weeks	0.27	0.21	0.46	65.2	142.4	n/a	47.6	22.78	7.7	3.69	689	0.27	0.23	0.51	66.9	132.9	n/a	71.8	34.31	12.9	6.15	877	1	0	1	0	no gross damage	3	0	2	0	Good
46-151	46-151-L	CM	RECON	R	L	CONTRALATERAL	26weeks	0.22	0.27	0.48	73.8	154.2	n/a	53.6	25.89	7.2	3.46	1030	0.25	0.24	0.49	74.9	152.3	n/a	80.1	38.71	13.2	6.39	794	0	0	1	0	no gross damage	3	0	1	0	Good
47-114	47-114-L	F	RECON	L	L	SURGICAL	26weeks	0.23	0.32	0.56	88.8	160.1	n/a	51.9	24.81	7.5	3.58	573	0.31	0.27	0.59	90.1	153.4	n/a	80.9	38.65	15.1	7.2	565	0	2	1	2	no gross damage	3	0	5	0	Good
47-023	47-023-L	CM	ACLT	L	L	SURGICAL	26weeks	0.27	0.26	0.52	83.2	162.6	n/a	45.2	31.71	7.4	5.17	1220	0.31	0.24	0.54	83.2	156.7	n/a	69.9	49.06	14.1	9.92	944	1	2	2	2	no gross damage	3	0	10	0	Bad
47-126	47-126-L	F	RECON	R	L	CONTRALATERAL	26weeks	0.22	0.3	0.51	78.4	155.2	n/a	51.2	21.74	7.2	3.07	698	0.31	0.25	0.57	83.2	147.8	17.4	71	30.17	13.7	5.83	836	0	0	0	0	no gross damage	0	0	0	0	Good
47-151	47-151-L	F	BE-R	L	L	SURGICAL	26weeks	0.19	0.27	0.45	83.2	186.9	n/a	52.2	28.44	6	3.25	761	0.25	0.23	0.47	87.2	183.6	n/a	75.7	41.23	12.3	6.69	848	0	0	1	3	no gross damage	2	0	4	small cut on patella during harvest	Good
48-017	48-017-L	CM	BE-R	L	L	SURGICAL	26weeks	0.22	0.3	0.53	89.6	169.9	n/a	56.7	34.39	8.3	5.03	852	0.28	0.29	0.56	98	178	n/a	81.5	49.49	14.6	8.85	838	0	1	0	1	no gross damage	3	0	2	0	Good
48-024	48-024-L	F	BE-R	R	L	CONTRALATERAL	26weeks	0.2	0.27	0.47	81.2	172.7	n/a	48.4	31.1	6.2	3.98	1066	0.25	0.24	0.49	82.7	168.6	49.3	82.2	52.84	12.5	8.02	795	0	0	0	0	no gross damage	0	3	0	0	Good
48-052	48-052-L	CM	RECON	L	L	SURGICAL	26weeks	0.25	0.3	0.54	76.9	142.8	5.4	43.1	27.24	6.3	3.99	996	0.3	0.24	0.56	78.6	141.5	53.4	73.5	46.43	14.5	9.18	1159	0	1	1	2	no gross damage	3	0	7	0	Fair
48-064	48-064-L	F	ACLT	L	L	SURGICAL	26weeks	0.19	0.32	0.5	98	195.9	n/a	70.1	35.91	7.8	4	973	0.24	0.27	0.52	99.2	193.1	n/a	93.9	48.08	13.2	6.78	899	1	3	1	2	no gross damage	3	0	10	0	Bad
48-091	48-091-L	CM	ACLT	R	L	CONTRALATERAL	26weeks	0.29	0.28	0.57	86.1	152.8	n/a	54.5	38.18	9.6	6.71	930	0.35	0.25	0.62	89	143.7	n/a	61.9	43.4	15.2	10.66	799	1	0	1	0	no gross damage	0	0	2	0	Good
35-124	35-124-L	CM	BE-R	L	L	SURGICAL	52weeks	0.39	0.34	0.67	85.8	129.4	n/a	50.6	35.82	10.7	7.55	1047	0.43	0.27	0.71	82.4	116.9	n/a	76.5	54.19	22.3	15.78	770	1	0	0	0	not recorded	0	0	1	Sx lib was dry, Only 3ul obtained	Good
35-077	35-077-L	CM	BE-R	L	L	SURGICAL	52weeks	0.42	0.28	0.65	77.1	118.4	n/a	28.1	19.07	7.4	5.05	921	0.41	0.26	0.69	77.9	113.3	n/a	69.4	47.08	19.3	13.1	1141	3	1	1	2	not recorded	4	0	7	0	Fair
38-020	38-020-L	F	BE-R	L	L	SURGICAL	52weeks	0.28	0.29	0.56	81.1	144.2	11.1	55.6	37.56	8.4	5.67	1121	0.34	0.25	0.61	80.4	132.7	34.7	68.8	46.43	15.8	10.66	1025	2	3	0	1	not recorded	4	0	6	0	Fair
37-032	37-032-L	F	BE-R	L	L	SURGICAL	52weeks	0.2	0.33	0.52	88.7	170.5	n/a	56.4	39.21	7.2	5	999	0.26	0.27	0.53	90.7	170.8	n/a	94.9	65.98	14.7	10.19	1136	4	2	1	1	not recorded	4	0	8	0	Fair
35-099	35-099-L	F	BE-R	R	L	CONTRALATERAL	52weeks	0.28	0.3	0.56	79.3	142.6	n/a	61.7	47.18	10.2	7.78	1049	0.35	0.23	0.59	79.9	136.2	n/a	74.3	56.8	17.7	13.53	913	1	1	0	0	not recorded	0	0	2	0	Good
33-147	33-147-L	CM	BE-R	R	L	CONTRALATERAL	52weeks	0.35	0.35	0.67	87.8	132.5	n/a	53.4	36.71	10.7	7.38	932	0.41	0.28	0.69	87.8	128.1	n/a	71.5	49.19	19.4	13.38	722	2	1	1	1	not recorded	4	0	5	0	Good
35-072	35-072-L	CM	BE-R	R	L	CONTRALATERAL	52weeks	0.27	0.31	0.56	76.7	136.9	n/a	49.5	39.54	7.6	6.07	1277	0.35	0.25	0.62	81.9	133.7	50.2	69.2	55.3	16	12.77	1183	1	0	0	0	not recorded	0	0	1	0	Good
37-057	37-057-L	F	BE-R	R	L	CONTRALATERAL	52weeks	0.24	0.33	0.56	73.1	130.3	25.9	61.4	40.69	9.1	6.01	1058	0.31	0.26	0.58	74	126.7	14.3	75.3	49.94	15.5	10.28	936	0	0	1	0	not recorded	0	0	1	0	Good
34-142	34-142-L	F	ACLT	L	L	SURGICAL	52weeks	0.39	0.28	0.6	74.1	125.6	n/a	44.5	34.68	9.7	7.6	1196	0.36	0.26	0.62	73.9	121.3	26.1	73	56.9	18	14.08	922	1	3	2	1	not recorded	4	7	7	0	Fair
35-068	35-068-L	F	ACLT	L	L	SURGICAL	52weeks	0.45	0.34	0.74	75.7	102.7	n/a	42.4	27.48	11	7.11	1041	0.47	0.29	0.77	75.1	98	5.8	63	40.83	20.7	13.4	669	0	3	3	1	not recorded	4	0	7	0	Fair
37-081	37-081-L	CM	ACLT	L	L	SURGICAL	52weeks	0.25	0.31	0.56	84.6	153.1	n/a	52.4	31.53	8.1	4.88	990	0.3	0.28	0.6	83.8	141.6	n/a	83.1	50.03	15.3	9.22	847	4	2	2	2	not recorded	2	0	10	0	Bad
36-136	36-136-L	CM	ACLT	L	L	SURGICAL	52weeks	0.29	0.28	0.56	75.2	133.8	n/a	54.8	39.34	9.4	6.75	1002	0.35	0.25	0.62	78.9	127.6	n/a	70.7	50.76	16.2	11.66	625	3	2	1	2	not recorded	4	0	8	0	Fair
35-142	35-142-L	CM	ACLT	R	L	CONTRALATERAL	52weeks	0.39	0.34	0.71	79.2	113.1	n/a	46.7	37.89	10.9	8.82	968	0.47	0.28	0.77	80.8	106.6	n/a	61.9	50.18	21.6	17.5	826	0	0	0	0	not recorded	0	0	0	0	Good
36-160	36-160-L	F	ACLT	R	L	CONTRALATERAL	52weeks	0.29	0.31	0.57	77.8	139.3	n/a	49.6	37.88	8.4	6.43	1171	0.34	0.24	0.58	77.9	134.8	n/a	70.4	53.7	15.8	12.04	872	1	1	0	0	not recorded	0	0	2	0	Good
34-156	34-156-L	F	ACLT	R	L	CONTRALATERAL	52weeks	0.28	0.33	0.61	75.1	129.1	7.9	46	31.78	8.6	5.96	1004	0.37	0.26	0.65	76.3	120.2	9.3	74.1	51.21	17.5	12.1	820	2	0	2	0	not recorded	0	0	4	0	Good
36-120	36-120-L	CM	ACLT	R	L	CONTRALATERAL	52weeks	0.27	0.28	0.54	81.5	150.5	n/a	52.5	38.56	8.3	6.12	1177	0.34	0.24	0.61	84	139.3	n/a	70.8	51.95	16.3	11.99	999	2	0	1	0	not recorded	0	0	3	0	Good
35-070	35-070-L	F	RECON	L	L	SURGICAL	52weeks	0.29	0.34	0.61	78	128.5	n/a	48.6	31.76	8.6	5.64	996	0.37	0.27	0.64	78.8	123.5	n/a	75.3	49.15	18	11.74	830	4	1	2	2	not recorded	4	0	9	0	Bad
34-049	34-049-L	CM	RECON	L	L	SURGICAL	52weeks	0.47	0.37	0.8	80.6	101.7	n/a	48.5	35.33	12.6	9.18	1036	0.55	0.29	0.85	81.1	96.3	n/a	65.3	47.53	25.5	18.59	749	2	1	2	2	not recorded	4	0	7	0	Fair
35-106	35-106-L	CM	RECON	L	L	SURGICAL	52weeks	0.24	0.32	0.54	85.4	157.5	n/a	56.2	41.96	7.8	5.85	1183	0.27	0.27	0.54	88.3	165.7	n/a	106.1	79.17	16.6	12.38	1009	2	4	1	2	not recorded	4	0	9	0	Bad
35-047	35-047-L	F	RECON	L	L	SURGICAL	52weeks	0.37	0.29	0.64	70.8	113.8	11.2	47.8	33.05	9.2	6.33	1044	0.42	0.23	0.66	69.9	109.7	22.9	59.1	40.81	17.2	11.91	1201	1	1	4	1	not recorded	4	0	7	0	Fair
35-097	35-097-L	F	RECON	R	L	CONTRALATERAL	52weeks	0.31	0.28	0.58	80.5	139.5	n/a	55.8	41.62	9.3	6.97	1079	0.38	0.25	0.66	81.7	126.8	n/a	72.3	53.95	17.6	13.11	1076	3	0	1	1	not recorded	0	0	5	0	Good
35-022	35-022-L	CM	RECON	R	L	CONTRALATERAL	52weeks	0.4	0.33	0.68	77.6	114.9	n/a	47.7	30.31	11.8	7.5	974	0.42	0.28	0.69	78.1	113.9	n/a	71.3	45.32	21.4	13.6	743	0	0	0	1	not recorded	0	0	1	0	Good
36-023	36-023-L	CM	RECON	R	L	CONTRALATERAL	52weeks	0.45	0.3	0.73	72.1	98.9	10.8	n/a	28.48	n/a	7.87	888	0.49	0.26	0.75	72.1	96.6	10.8	n/a	40.29	n/a	14.75	561	1	0	0	0	not recorded	0	0	1	0	Good
38-055	38-055-L	F	RECON	R	L	CONTRALATERAL	52weeks	0.26	0.37	0.6	86	144.2	n/a	60	38.37	9.5	6.1	774	0.34	0.27	0.62	87.3	142.7	n/a	77.9	49.83	18	11.51	1074	0	0	1	0	not recorded	0	0	1	0	Good
45-146	45-146-L	F	ACLT	R	L	CONTRALATERAL	52weeks	0.24	0.29	0.51	66.7	131.1	n/a	48.4	24.52	6.7	3.37	737	0.32	0.29	0.59	71.9	121.6	5	64.2	32.5	12.7	6.41	627	0	1	1	1	no gross damage	0	0	0	0	Good
46-046	46-046-L	CM	BE-R	R	L	CONTRALATERAL	52weeks	0.24	0.25	0.48	72	152	n/a	49.2	27.62	6.7	3.78	954	0.26	0.24	0.51	73.8	144.8	n/a	68.9	38.73	12.1	6.79	779	1	0	1	0	no gross damage	3	0	2	0	Good
46-151	46-151-L	CM	RECON	R	L	CONTRALATERAL	52weeks	0.23	0.28	0.52	77.8	151.4	n/a	49.4	27.32	6.7	3.72	999	0.29	0.24	0.55	80.3	147.7	n/a	72.6	40.15	14	7.72	1044	0	0	1	0	no gross damage	3	0	1	0	Good
47-114	47-114-L	F	RECON	L	L	SURGICAL	52weeks	0.2	0.31	0.52	94.1	180.6	n/a	57.4	29.49	7.3	3.76	704	0.28	0.28	0.56	101.4	182.6	n/a	79.3	40.76	13.5	6.96	635	0	2	1	2	no gross damage	3	0	5	0	Good
47-023	47-023-L	CM	ACLT	L	L	SURGICAL	52weeks	0.24	0.27	0.51	87	169.5	n/a	54.6	43.3	7.9	6.28	1162	0.3	0.25	0.55	94.3	170.4	n/a	64.7	51.31	13.3	10.55	1196	1	2	2	2	no gross damage	3	0	10	0	Bad
47-126	47-126-L	F	RECON	R	L	CONTRALATERAL	52weeks	0.22	0.33	0.55	80	146.9	n/a	49.8	22.44	7.4	3.32	644	0.31	0.26	0.56	86.5	154.5	n/a	63.8	28.79	12.4	5.57	599	0	0	0	0	no gross damage	0	0	0	0	Good
47-151	47-151-L	F	BE-R	L	L	SURGICAL	52weeks	0.18	0.27	0.44	89.9	202.7	n/a	50.1	31.92	5.4	3.45	1069	0.26	0.23	0.47	94.2	199.8	n/a	74.9	47.69	12.2	7.76	927	0	0	1	3	no gross damage	2	0	4	small cut on patella during harvest	Good
48-017	48-017-L	CM	BE-R	L	L	SURGICAL	52weeks	0.27	0.34	0.59	93.9	164.1	n/a	42.2	30.86	6.9	5.08	1029	0.34	0.29	0.63	101.6	166.9	n/a	68.4	50.08	14.4	10.57	877	0	1	0	1	no gross damage	3	0	2	0	Good
48-024	48-024-L	F	BE-R	R	L	CONTRALATERAL	52weeks	0.2	0.26	0.46	86.7	188.6	n/a	41.5	31.17	5.5	4.11	1103	0.22	0.24	0.46	89.4	194.7	n/a	86.5	65.08	11.8	8.89	994	0	0	0	0	no gross damage	0	3	0	0	Good
48-052	48-052-L	CM	RECON	L	L	SURGICAL	52weeks	0.23	0.31	0.52	85.4	166.7	n/a	51.5	38.23	6.7	4.99	1181	0.27	0.24	0.5	86.9	173.3	14.9	67.9	50.41	12.1	9.01	1144	0	1	1	2	no gross damage	3	0	7	0	Fair
48-064	48-064-L	F	ACLT	L	L	SURGICAL	52weeks	0.21	0.33	0.54	98.8	184.6	n/a	59.2	33.36	7.4	4.19	836	0.27	0.27	0.53	100.7	190.4	n/a	85	47.96	13.5	7.59	835	1	3	1	2	no gross damage	3	0	10	0	Bad
48-091	48-091-L	CM	ACLT	R	L	CONTRALATERAL	52weeks	0.28	0.3	0.57	92.7	164	n/a	50.5	41.04	8.7	7.11	840	0.33	0.27	0.62	95.1	156.2	n/a	58.9	47.92	13.1	10.65	771	1	0	1	0	no gross damage	0	0	2	0	Good
35-124	35-124-R	CM	BE-R	L	R	CONTRALATERAL	Pre-Sx	0.45	0.33	0.72	76.4	107.4	n/a	48.7	25.79	13.2	7	997	0.45	0.28	0.74	77.2	104.3	n/a	70.5	37.39	22.9	12.14	721	1	0	1	0	not recorded	0	0	2	0	Good
35-077	35-077-R	CM	BE-R	L	R	CONTRALATERAL	Pre-Sx	0.58	0.4	0.95	65.8	71.3	n/a	39.4	20.57	14.9	7.77	941	0.58	0.33	0.88	68.6	78.6	n/a	61	31.85	25.2	13.18	969	1	0	0	0	not recorded	0	0	1	0	Good
38-020	38-020-R	F	BE-R	L	R	CONTRALATERAL	Pre-Sx	0.39	0.34	0.66	79.6	125.9	n/a	64.6	35.53	13.8	7.58	890	0.36	0.26	0.59	79.2	137.2	n/a	67.8	37.29	16.5	9.05	873	2	0	0	0	not recorded	0	0	2	0	Good
37-032	37-032-R	F	BE-R	L	R	CONTRALATERAL	Pre-Sx	0.29	0.3	0.56	74	131.7	n/a	55.9	30.13	10.2	5.5	897	0.33	0.26	0.6	75.6	126.9	n/a	78.5	42.32	17.9	9.65	1169	1	0	1	0	not recorded	0	0	2	0	Good
35-099	35-099-R	F	BE-R	R	R	SURGICAL	Pre-Sx	0.3	0.27	0.55	78.9	144.2	n/a	59.3	32.71	11.3	6.26	932	0.37	0.25	0.67	78.9	121.3	n/a	76.1	42.01	18.5	10.2	781	1	0	0	2	not recorded	0	0	3	0	Good
33-147	33-147-R	CM	BE-R	R	R	SURGICAL	Pre-Sx	0.38	0.35	0.63	81.3	132.8	n/a	59.1	33.08	12.6	7.07	1145	0.39	0.26	0.64	85.3	135.1	n/a	78.5	43.97	20.4	11.41	647	2	0	1	0	not recorded	0	0	3	0	Good
35-072	35-072-R	CM	BE-R	R	R	SURGICAL	Pre-Sx	0.36	0.31	0.6	70.9	120.3	n/a	56.2	29.82	11.7	6.23	1079	0.41	0.23	0.65	72.5	111.6	n/a	72.7	38.58	21.2	11.26	993	1	0	0	2	not recorded	4	0	3	0	Good
37-057	37-057-R	F	BE-R	R	R	SURGICAL	Pre-Sx	0.5	0.36	0.79	65.4	83.4	n/a	50.4	27.99	16.1	8.91	959	0.5	0.27	0.76	64.8	85.2	n/a	65.7	36.49	24.3	13.47	964	2	1	1	1	not recorded	4	2	5	0	Good
34-142	34-142-R	F	ACLT	L	R	CONTRALATERAL	Pre-Sx	0.51	0.35	0.84	67	81	n/a	41.4	22.9	14.2	7.82	1013	0.54	0.3	0.85	68	81.7	2.9	69.3	38.28	27.3	15.11	787	0	0	0	0	not recorded	0	0	0	0	Good
35-068	35-068-R	F	ACLT	L	R	CONTRALATERAL	Pre-Sx	0.53	0.36	0.85	71	84.4	n/a	50.1	27.42	16.6	9.07	959	0.55	0.32	0.86	71.6	83.3	n/a	73.5	40.2	29.1	15.94	708	2	0	0	0	not recorded	0	0	2	0	Good
37-081	37-081-R	CM	ACLT	L	R	CONTRALATERAL	Pre-Sx	0.34	0.3	0.62	74.9	120.8	n/a	52.4	31.43	10.5	6.31	896	0.38	0.27	0.66	77	116.6	n/a	67.5	40.51	18.7	11.21	634	2	0	0	0	not recorded	0	0	2	0	Good
36-136	36-136-R	CM	ACLT	L	R	CONTRALATERAL	Pre-Sx	0.45	0.33	0.78	69.6	90.7	n/a	42.6	23.43	13.3	7.3	1031	0.5	0.3	0.82	68.8	85.6	n/a	59	32.46	21.6	11.86	773	1	1	0	1	not recorded	0	0	3	0	Good
35-142	35-142-R	CM	ACLT	R	R	SURGICAL	Pre-Sx	0.51	0.38	0.83	79.9	97.5	n/a	52.4	26.68	18.2	9.27	687	0.53	0.29	0.83	77.1	93.7	n/a	74.5	37.94	27.9	14.18	699	0	1	0	1	not recorded	0	0	2	0	Good
36-160	36-160-R	F	ACLT	R	R	SURGICAL	Pre-Sx	0.35	0.27	0.59	69.1	118.2	n/a	51.4	25.75	12.6	6.3	921	0.38	0.23	0.64	69.9	109.6	n/a	77	38.56	20.8	10.43	733	2	4	1	1	not recorded	4	0	8	0	Fair
34-156	34-156-R	F	ACLT	R	R	SURGICAL	Pre-Sx	0.46	0.32	0.7	71.1	102.1	n/a	53.4	29.57	15.5	8.61	890	0.44	0.26	0.71	72	101.9	n/a	75.1	41.58	23.9	13.25	838	3	2	3	3	not recorded	4	0	11	some anterior damage on the tibia may be due to meniscal damage during surgery (right knee)	Bad
36-120	36-120-R	CM	ACLT	R	R	SURGICAL	Pre-Sx	0.35	0.29	0.62	76.9	124.9	n/a	46.3	27	10.3	6.02	1172	0.41	0.26	0.7	78.4	114.7	n/a	66.7	38.91	19.1	11.14	767	0	2	3	4	not recorded	4	0	9	0	Bad
35-070	35-070-R	F	RECON	L	R	CONTRALATERAL	Pre-Sx	0.49	0.34	0.76	75.3	100	n/a	59.5	29.3	16.8	8.29	1079	0.47	0.28	0.74	73.3	99.1	n/a	70.4	34.66	23.9	11.77	667	1	0	0	0	not recorded	0	0	1	0	Good
34-049	34-049-R	CM	RECON	L	R	CONTRALATERAL	Pre-Sx	0.54	0.41	0.84	80.4	99.1	n/a	56.5	30.62	18.9	10.22	1014	0.52	0.3	0.8	80.4	101.8	n/a	71.9	38.95	27.1	14.71	939	0	0	0	0	not recorded	0	0	0	0	Good
35-106	35-106-R	CM	RECON	L	R	CONTRALATERAL	Pre-Sx	0.21	0.33	0.52	85.9	165.6	n/a	55.1	29.73	7.5	4.02	1110	0.27	0.27	0.56	88.8	159.1	n/a	99.6	53.77	16.4	8.87	1043	2	0	2	0	not recorded	0	0	4	0	Good
35-047	35-047-R	F	RECON	L	R	CONTRALATERAL	Pre-Sx	0.43	0.35	0.76	72.8	96.9	n/a	46.4	22.28	11.9	5.72	958	0.45	0.29	0.72	72.9	100.9	n/a	61.3	29.42	19.9	9.56	815	0	0	0	0	not recorded	0	0	0	0	Good
35-097	35-097-R	F	RECON	R	R	SURGICAL	Pre-Sx	0.25	0.26	0.49	80.2	163.5	n/a	70.8	38.56	10.8	5.91	1014	0.3	0.22	0.53	83.8	159.1	n/a	93.9	51.16	17.1	9.34	839	4	0	4	3	not recorded	4	0	11	0	Bad
35-022	35-022-R	CM	RECON	R	R	SURGICAL	Pre-Sx	0.47	0.35	0.74	74.2	103.2	n/a	50.9	26.19	15.8	8.15	947	0.45	0.3	0.73	75.6	105.2	n/a	77.1	39.7	25.1	12.93	658	3	2	4	2	not recorded	4	1	11	0	Bad
36-023	36-023-R	CM	RECON	R	R	SURGICAL	Pre-Sx	0.53	0.36	0.85	74.2	88.9	n/a	44.6	24.01	17.3	9.29	944	0.52	0.32	0.82	72.6	92.9	n/a	65.5	35.26	23.6	12.68	707	2	0	0	2	not recorded	1	0	4	0	Good
38-055	38-055-R	F	RECON	R	R	SURGICAL	Pre-Sx	0.26	0.31	0.56	87	159.4	n/a	59.8	32.84	10.3	5.63	1088	0.33	0.26	0.58	89.4	159.3	n/a	90.3	49.58	20.2	11.11	1131	2	0	2	1	not recorded	0	0	5	0	Good
45-146	45-146-R	F	ACLT	R	R	SURGICAL	Pre-Sx	0.48	0.33	0.77	59.4	78.2	n/a	39.6	15.81	13.7	5.46	662	0.5	0.28	0.77	60.2	79.5	n/a	56.5	22.55	20.3	8.08	543	2	0	0	1	no gross damage	3	0	3	check volumes in SF aliquots some are 100ul; the remaining SF in last tubes is not marked	Good
46-046	46-046-R	CM	BE-R	R	R	SURGICAL	Pre-Sx	0.42	0.29	0.72	56.5	89.1	32.3	38.7	15.55	10.6	4.27	607	0.45	0.26	0.71	57.9	89.5	42.9	62.9	25.29	19.2	7.73	634	0	0	1	3	no gross damage	3	0	4	0	Good
46-151	46-151-R	CM	RECON	R	R	SURGICAL	Pre-Sx	0.37	0.29	0.67	64.4	98	n/a	46.3	19.03	11.1	4.58	826	0.41	0.28	0.71	66.8	97	n/a	64.5	26.5	19.5	8.01	884	0	1	1	2	no gross damage	2	0	4	check with Braden on the comment written	Good
47-114	47-114-R	F	RECON	L	R	CONTRALATERAL	Pre-Sx	0.23	0.28	0.51	80.3	157.1	n/a	60.4	30.18	8.9	4.45	839	0.3	0.26	0.58	83.7	145.6	n/a	78.4	39.21	14.8	7.39	818	0	0	0	0	no gross damage	1	0	0	0	Good
47-023	47-023-R	CM	ACLT	L	R	CONTRALATERAL	Pre-Sx	0.42	0.41	0.82	73.6	99	n/a	44.6	26.83	12.8	7.7	975	0.44	0.27	0.71	78.1	114	n/a	64.1	38.49	20.3	12.2	921	2	0	0	0	no gross damage	0	0	2	0	Good
47-126	47-126-R	F	RECON	R	R	SURGICAL	Pre-Sx	0.21	0.36	0.56	76	136.2	n/a	69	28.15	9.4	3.83	1123	0.3	0.29	0.6	79.5	133.9	n/a	87.6	35.73	17.3	7.04	857	4	0	3	4	no gross damage	3	0	11	0	Bad
47-151	47-151-R	F	BE-R	L	R	CONTRALATERAL	Pre-Sx	0.38	0.3	0.65	70.1	109.9	n/a	43.5	20.52	11.1	5.23	787	0.42	0.25	0.69	71.2	104.1	n/a	60.2	28.44	19	8.97	751	1	0	2	0	no gross damage	0	0	3	0	Good
48-017	48-017-R	CM	BE-R	L	R	CONTRALATERAL	Pre-Sx	0.37	0.34	0.69	77.5	116	n/a	50.5	26.15	11.6	6.03	771	0.42	0.3	0.74	78.8	108.9	n/a	62.7	32.49	18.9	9.79	738	1	0	1	0	no gross damage	0	0	2	0	Good
48-024	48-024-R	F	BE-R	R	R	SURGICAL	Pre-Sx	0.3	0.26	0.55	66.5	122.8	n/a	48.4	24.07	9.2	4.56	967	0.33	0.23	0.57	68.6	122.1	n/a	72.8	36.17	16.8	8.37	652	4	0	2	3	scalpel cut of posterior MM during harvest	3	3	12	0	Bad
48-052	48-052-R	CM	RECON	L	R	CONTRALATERAL	Pre-Sx	0.32	0.3	0.61	66.5	110.2	n/a	50.8	25.65	9.8	4.93	969	0.38	0.24	0.63	68.7	110	n/a	62.8	31.72	16.4	8.28	998	1	1	1	0	no gross damage	0	0	3	0	Good
48-064	48-064-R	F	ACLT	L	R	CONTRALATERAL	Pre-Sx	0.31	0.33	0.61	74.1	123.5	n/a	62.1	28.69	11.7	5.4	920	0.37	0.28	0.66	77.4	118.8	n/a	79.7	36.84	19.4	8.98	790	1	0	0	1	no gross damage	0	0	2	0	Good
48-091	48-091-R	CM	ACLT	R	R	SURGICAL	Pre-Sx	0.36	0.25	0.62	71.3	114.7	43.1	48.5	26.87	11.2	6.21	720	0.4	0.27	0.67	75.9	113.1	53.7	62.3	34.53	17.6	9.73	835	1	2	1	2	no gross damage	3	0	9	0	Bad
35-124	35-124-R	CM	BE-R	L	R	CONTRALATERAL	4weeks	0.47	0.3	0.75	72.5	97.5	n/a	52.2	28.83	15.8	8.72	861	0.47	0.28	0.76	71.7	95.9	n/a	76.4	42.17	27.5	15.18	992	1	0	1	0	not recorded	0	0	2	0	Good
35-077	35-077-R	CM	BE-R	L	R	CONTRALATERAL	4weeks	0.57	0.26	0.79	66.9	85.3	n/a	52.6	28.51	16.3	8.82	1031	0.54	0.25	0.79	66.4	84.2	n/a	74.7	40.49	28.8	15.62	1041	1	0	0	0	not recorded	0	0	1	0	Good
38-020	38-020-R	F	BE-R	L	R	CONTRALATERAL	4weeks	0.52	0.32	0.8	72.4	90.7	n/a	47.9	24.75	15.8	8.18	959	0.52	0.29	0.81	70.2	87	n/a	63.4	32.75	25.4	13.12	898	2	0	0	0	not recorded	0	0	2	0	Good
37-032	37-032-R	F	BE-R	L	R	CONTRALATERAL	4weeks	0.43	0.28	0.69	59.8	86.4	160	47.2	26.16	13.9	7.69	848	0.48	0.25	0.76	68	90.1	n/a	70.3	38.97	25.2	13.98	988	1	0	1	0	not recorded	0	0	2	0	Good
35-099	35-099-R	F	BE-R	R	R	SURGICAL	4weeks	0.32	0.28	0.57	72.9	129	n/a	35.5	20.01	7.7	4.35	917	0.34	0.24	0.58	70.4	121	n/a	78.6	44.35	18.6	10.48	1032	1	0	0	2	not recorded	0	0	3	0	Good
33-147	33-147-R	CM	BE-R	R	R	SURGICAL	4weeks	0.41	0.34	0.73	67.6	92.9	n/a	28.2	16.36	7.7	4.49	808	0.45	0.25	0.69	66.4	95.7	n/a	71.5	41.5	20.3	11.8	783	2	0	1	0	not recorded	0	0	3	0	Good
35-072	35-072-R	CM	BE-R	R	R	SURGICAL	4weeks	0.22	0.33	0.54	70.9	131.8	n/a	26.8	15.01	3.9	2.17	891	0.34	0.24	0.6	73.9	125.3	n/a	75.5	42.35	16.9	9.46	896	1	0	0	2	not recorded	4	0	3	0	Good
37-057	37-057-R	F	BE-R	R	R	SURGICAL	4weeks	0.53	0.36	0.84	58.4	69.9	4.6	33.4	17.85	11.8	6.31	756	0.51	0.32	0.81	58.3	72.4	3.2	70.7	37.77	23.3	12.47	926	2	1	1	1	not recorded	4	2	5	0	Good
34-142	34-142-R	F	ACLT	L	R	CONTRALATERAL	4weeks	0.36	0.22	0.56	65.9	119.8	n/a	43.9	25.85	9.9	5.83	1048	0.35	0.23	0.59	65.6	111.5	n/a	78.8	46.41	19.3	11.37	941	0	0	0	0	not recorded	0	0	0	0	Good
35-068	35-068-R	F	ACLT	L	R	CONTRALATERAL	4weeks	0.46	0.32	0.78	67.3	87.3	n/a	50.3	27.4	15.5	8.45	942	0.52	0.28	0.82	68.7	84	n/a	76.5	41.68	29.2	15.94	874	2	0	0	0	not recorded	0	0	2	0	Good
37-081	37-081-R	CM	ACLT	L	R	CONTRALATERAL	4weeks	0.43	0.25	0.62	68.2	111.1	n/a	59.9	37.17	14.5	9	940	0.41	0.23	0.65	71.1	109.5	n/a	81.4	50.57	23	14.26	750	2	0	0	0	not recorded	0	0	2	0	Good
36-136	36-136-R	CM	ACLT	L	R	CONTRALATERAL	4weeks	0.64	0.36	0.92	63.7	70.3	n/a	44.6	25.18	20.5	11.58	895	0.62	0.27	0.84	63.6	75.6	3	72.3	40.85	31.7	17.94	752	1	1	0	1	not recorded	0	0	3	0	Good
35-142	35-142-R	CM	ACLT	R	R	SURGICAL	4weeks	0.42	0.3	0.7	75.3	108.1	n/a	43.9	24.31	12.1	6.73	706	0.46	0.28	0.77	76.2	98.6	n/a	75.6	41.89	25.5	14.1	885	0	1	0	1	not recorded	0	0	2	0	Good
36-160	36-160-R	F	ACLT	R	R	SURGICAL	4weeks	0.29	0.26	0.53	72.4	139.1	n/a	41.3	23.49	7.9	4.52	1022	0.34	0.25	0.61	73.3	120.6	n/a	80.5	45.83	17.8	10.15	913	2	4	1	1	not recorded	4	0	8	0	Fair
34-156	34-156-R	F	ACLT	R	R	SURGICAL	4weeks	0.48	0.29	0.71	59.4	83	42.2	33.8	18.51	12.7	6.98	798	0.51	0.31	0.85	67.3	79.6	n/a	74.7	40.95	26.8	14.69	714	3	2	3	3	not recorded	4	0	11	some anterior damage on the tibia may be due to meniscal damage during surgery (right knee)	Bad
36-120	36-120-R	CM	ACLT	R	R	SURGICAL	4weeks	0.39	0.27	0.63	73.8	117.2	n/a	35.9	21.59	9.2	5.52	1036	0.41	0.27	0.71	74.5	105.9	n/a	72	43.32	20.9	12.57	830	0	2	3	4	not recorded	4	0	9	0	Bad
35-070	35-070-R	F	RECON	L	R	CONTRALATERAL	4weeks	0.54	0.3	0.82	63	80.4	n/a	49.2	25	16.6	8.41	967	0.57	0.27	0.82	66.5	81	n/a	74.2	37.71	30	15.25	814	1	0	0	0	not recorded	0	0	1	0	Good
34-049	34-049-R	CM	RECON	L	R	CONTRALATERAL	4weeks	0.34	0.27	0.6	73.1	123.4	n/a	57.3	32.96	13.4	7.71	1105	0.39	0.23	0.64	72.2	115.1	n/a	84.9	48.79	21.9	12.57	1150	0	0	0	0	not recorded	0	0	0	0	Good
35-106	35-106-R	CM	RECON	L	R	CONTRALATERAL	4weeks	0.23	0.28	0.47	79.8	168.6	n/a	70.5	38.35	10.2	5.57	1198	0.24	0.27	0.51	84.1	168.3	n/a	127.4	69.33	17.6	9.56	1117	2	0	2	0	not recorded	0	0	4	0	Good
35-047	35-047-R	F	RECON	L	R	CONTRALATERAL	4weeks	0.27	0.27	0.52	74.9	150.2	n/a	60.8	29.84	9.7	4.76	1030	0.31	0.22	0.53	74.8	145.2	n/a	80	39.28	15.7	7.7	977	0	0	0	0	not recorded	0	0	0	0	Good
35-097	35-097-R	F	RECON	R	R	SURGICAL	4weeks	0.4	0.26	0.65	68.9	106.8	n/a	35.6	19.4	9.8	5.34	952	0.42	0.26	0.69	67.9	99.7	n/a	75.4	41.09	22.5	12.26	729	4	0	4	3	not recorded	4	0	11	0	Bad
35-022	35-022-R	CM	RECON	R	R	SURGICAL	4weeks	0.4	0.35	0.7	70.4	101.9	n/a	22.9	12.15	6.6	3.49	769	0.43	0.29	0.71	71.3	102	n/a	74.5	39.53	21.5	11.43	754	3	2	4	2	not recorded	4	1	11	0	Bad
36-023	36-023-R	CM	RECON	R	R	SURGICAL	4weeks	0.48	0.4	0.87	69.4	80.7	n/a	35.9	19.56	12.8	6.98	858	0.52	0.34	0.86	70.4	82.7	n/a	58.2	31.69	21.8	11.91	669	2	0	0	2	not recorded	1	0	4	0	Good
38-055	38-055-R	F	RECON	R	R	SURGICAL	4weeks	0.43	0.37	0.74	72.4	98.8	n/a	34.9	19.25	11	6.06	851	0.43	0.28	0.7	72.4	104.6	n/a	68.6	37.88	21.5	11.88	874	2	0	2	1	not recorded	0	0	5	0	Good
45-146	45-146-R	F	ACLT	R	R	SURGICAL	4weeks	0.27	0.43	0.72	65.8	104.5	7.8	40	16	7.8	3.14	622	0.34	0.25	0.6	63.3	107.8	13.7	66.3	26.53	15.1	6.05	624	2	0	0	1	no gross damage	3	0	3	check volumes in SF aliquots some are 100ul; the remaining SF in last tubes is not marked	Good
46-046	46-046-R	CM	BE-R	R	R	SURGICAL	4weeks	0.17	0.26	0.43	60.9	142.6	37.8	26	10.02	3	1.17	627	0.22	0.22	0.44	63.9	145	47	91.4	35.27	12.3	4.74	824	0	0	1	3	no gross damage	3	0	4	0	Good
46-151	46-151-R	CM	RECON	R	R	SURGICAL	4weeks	0.21	0.25	0.46	69	153	n/a	49.7	21.07	6.7	2.84	932	0.26	0.24	0.52	70.9	140.3	n/a	79.7	33.78	13.7	5.79	852	0	1	1	2	no gross damage	2	0	4	check with Braden on the comment written	Good
47-114	47-114-R	F	RECON	L	R	CONTRALATERAL	4weeks	0.2	0.29	0.48	90.6	188.6	n/a	70.2	32.71	9.2	4.28	808	0.24	0.26	0.51	93.7	185	n/a	104.5	48.69	14.8	6.92	907	0	0	0	0	no gross damage	1	0	0	0	Good
47-023	47-023-R	CM	ACLT	L	R	CONTRALATERAL	4weeks	0.22	0.25	0.48	81.9	169.1	n/a	63.7	38.31	9.4	5.64	935	0.27	0.24	0.53	90.1	172.3	13	86.5	51.96	14.8	8.89	1132	2	0	0	0	no gross damage	0	0	2	0	Good
47-126	47-126-R	F	RECON	R	R	SURGICAL	4weeks	0.19	0.32	0.52	75.3	145.1	n/a	39.1	15.67	4.5	1.82	799	0.28	0.25	0.54	79.3	146.3	n/a	94.4	37.87	17.3	6.94	1006	4	0	3	4	no gross damage	3	0	11	0	Bad
47-151	47-151-R	F	BE-R	L	R	CONTRALATERAL	4weeks	0.21	0.26	0.45	79.8	178.9	n/a	74.3	34.2	9.4	4.31	945	0.25	0.22	0.48	82.2	172.2	49.7	82.4	37.9	14.1	6.49	740	1	0	2	0	no gross damage	0	0	3	0	Good
48-017	48-017-R	CM	BE-R	L	R	CONTRALATERAL	4weeks	0.29	0.25	0.54	76.5	141.8	n/a	66.5	33.53	13.2	6.64	841	0.32	0.26	0.6	82	137.1	38.7	91.4	46.04	19.4	9.75	1015	1	0	1	0	no gross damage	0	0	2	0	Good
48-024	48-024-R	F	BE-R	R	R	SURGICAL	4weeks	0.28	0.23	0.49	62	129	3.1	32.3	15.84	6	2.95	857	0.3	0.23	0.54	63.2	119.1	9.3	75.8	37.13	14.4	7.04	766	4	0	2	3	scalpel cut of posterior MM during harvest	3	3	12	0	Bad
48-052	48-052-R	CM	RECON	L	R	CONTRALATERAL	4weeks	0.26	0.24	0.5	71.4	143.4	20.2	62	29.75	10.7	5.12	889	0.3	0.23	0.54	73.8	136.7	17	73.4	35.23	15.1	7.22	922	1	1	1	0	no gross damage	0	0	3	0	Good
48-064	48-064-R	F	ACLT	L	R	CONTRALATERAL	4weeks	0.2	0.31	0.5	92.5	185.5	n/a	84	37.97	10.5	4.74	902	0.22	0.28	0.5	94.2	190.2	n/a	104.2	47.11	14.3	6.48	884	1	0	0	1	no gross damage	0	0	2	0	Good
48-091	48-091-R	CM	ACLT	R	R	SURGICAL	4weeks	0.2	0.3	0.49	89.3	180.8	n/a	40.5	22.3	5.2	2.84	900	0.27	0.25	0.53	92.2	175.9	n/a	86.3	47.56	13.7	7.54	841	1	2	1	2	no gross damage	3	0	9	0	Bad
35-124	35-124-R	CM	BE-R	L	R	CONTRALATERAL	12weeks	0.39	0.3	0.66	77.2	117.7	n/a	52.6	33.06	11.7	7.34	901	0.42	0.26	0.7	77.1	109.8	n/a	70	44.01	21.2	13.35	861	1	0	1	0	not recorded	0	0	2	0	Good
35-077	35-077-R	CM	BE-R	L	R	CONTRALATERAL	12weeks	0.38	0.3	0.69	72.7	105.1	n/a	46.9	28.36	10.6	6.43	963	0.41	0.27	0.69	71.4	104	n/a	62.2	37.63	18.3	11.07	1030	1	0	0	0	not recorded	0	0	1	0	Good
38-020	38-020-R	F	BE-R	L	R	CONTRALATERAL	12weeks	0.32	0.28	0.57	78	138.2	n/a	64.4	38.06	11.2	6.65	1114	0.36	0.23	0.61	77.9	127.8	n/a	71.3	42.13	17.9	10.57	1022	2	0	0	0	not recorded	0	0	2	0	Good
37-032	37-032-R	F	BE-R	L	R	CONTRALATERAL	12weeks	0.24	0.32	0.55	79.1	145.6	n/a	68.8	39.41	10.2	5.86	906	0.3	0.27	0.6	78.7	132.9	n/a	97.3	55.74	19	10.9	1044	1	0	1	0	not recorded	0	0	2	0	Good
35-099	35-099-R	F	BE-R	R	R	SURGICAL	12weeks	0.28	0.28	0.53	80.1	151.3	n/a	51.3	34.27	8.7	5.79	967	0.33	0.24	0.58	77.5	133.3	n/a	75.1	50.17	16	10.68	889	1	0	0	2	not recorded	0	0	3	0	Good
33-147	33-147-R	CM	BE-R	R	R	SURGICAL	12weeks	0.31	0.3	0.6	86.1	143.3	n/a	54.8	36.43	10.5	7.01	763	0.38	0.27	0.67	86.8	130.7	n/a	80.8	53.73	20.1	13.37	818	2	0	1	0	not recorded	0	0	3	0	Good
35-072	35-072-R	CM	BE-R	R	R	SURGICAL	12weeks	0.19	0.31	0.5	90	184.1	n/a	50.7	32.82	6	3.87	1150	0.25	0.25	0.5	90.7	183.1	n/a	93.1	60.24	13.9	9	1197	1	0	0	2	not recorded	4	0	3	0	Good
37-057	37-057-R	F	BE-R	R	R	SURGICAL	12weeks	0.22	0.34	0.54	77.3	144.2	n/a	76.2	37.94	10.7	5.31	963	0.27	0.28	0.55	79.5	143.8	n/a	117.6	58.56	19.2	9.58	1114	2	1	1	1	not recorded	4	2	5	0	Good
34-142	34-142-R	F	ACLT	L	R	CONTRALATERAL	12weeks	0.38	0.25	0.6	68.8	114.1	n/a	34.2	23.03	8.9	5.99	991	0.4	0.24	0.66	68.7	104	n/a	75.7	50.95	20.3	13.64	974	0	0	0	0	not recorded	0	0	0	0	Good
35-068	35-068-R	F	ACLT	L	R	CONTRALATERAL	12weeks	0.49	0.37	0.81	72.3	89.7	n/a	38.9	23.29	12.9	7.74	992	0.52	0.31	0.84	72.9	88.9	n/a	58.8	35.21	22.2	13.27	661	2	0	0	0	not recorded	0	0	2	0	Good
37-081	37-081-R	CM	ACLT	L	R	CONTRALATERAL	12weeks	0.26	0.33	0.57	85.6	150.9	n/a	65.4	40.86	10.9	6.84	897	0.32	0.27	0.61	86.9	143.8	n/a	88.4	55.22	18.5	11.56	802	2	0	0	0	not recorded	0	0	2	0	Good
36-136	36-136-R	CM	ACLT	L	R	CONTRALATERAL	12weeks	0.41	0.28	0.66	68.4	103.7	n/a	49.4	29.15	12.2	7.18	831	0.43	0.25	0.69	67.4	98.4	n/a	74.4	43.91	22.3	13.15	688	1	1	0	1	not recorded	0	0	3	0	Good
35-142	35-142-R	CM	ACLT	R	R	SURGICAL	12weeks	0.48	0.34	0.8	75.3	94.9	n/a	39	25.25	12.4	8.03	783	0.51	0.32	0.86	77.1	90.2	n/a	67.4	43.64	24.4	15.84	930	0	1	0	1	not recorded	0	0	2	0	Good
36-160	36-160-R	F	ACLT	R	R	SURGICAL	12weeks	0.27	0.28	0.53	79.5	151.3	n/a	46.9	30.85	8.4	5.51	972	0.29	0.26	0.57	80.5	142.3	n/a	90.1	59.19	17.6	11.57	853	2	4	1	1	not recorded	4	0	8	0	Fair
34-156	34-156-R	F	ACLT	R	R	SURGICAL	12weeks	0.45	0.3	0.69	70.5	105.2	n/a	45.2	29.07	13.1	8.44	712	0.46	0.27	0.75	72	96.8	n/a	69.7	44.81	21.9	14.07	859	3	2	3	3	not recorded	4	0	11	some anterior damage on the tibia may be due to meniscal damage during surgery (right knee)	Bad
36-120	36-120-R	CM	ACLT	R	R	SURGICAL	12weeks	0.28	0.24	0.51	79.6	155	n/a	46.5	29.38	8.3	5.23	1054	0.32	0.26	0.6	81.1	134.9	n/a	84.9	53.63	17.9	11.29	1214	0	2	3	4	not recorded	4	0	9	0	Bad
35-070	35-070-R	F	RECON	L	R	CONTRALATERAL	12weeks	0.45	0.3	0.74	72.9	99.3	n/a	55.1	31.6	14.7	8.4	1004	0.48	0.29	0.78	71.8	92.6	n/a	72.1	41.34	25.7	14.7	798	1	0	0	0	not recorded	0	0	1	0	Good
34-049	34-049-R	CM	RECON	L	R	CONTRALATERAL	12weeks	0.27	0.31	0.56	87.8	156.6	n/a	52.3	34.59	8.9	5.88	959	0.32	0.27	0.59	89.3	152.1	n/a	83.5	55.18	17.5	11.54	1017	0	0	0	0	not recorded	0	0	0	0	Good
35-106	35-106-R	CM	RECON	L	R	CONTRALATERAL	12weeks	0.22	0.32	0.54	76.8	142.1	n/a	58.7	37.13	8.1	5.13	1017	0.29	0.28	0.58	77.7	135.6	n/a	96	60.8	16.2	10.26	1060	2	0	2	0	not recorded	0	0	4	0	Good
35-047	35-047-R	F	RECON	L	R	CONTRALATERAL	12weeks	0.2	0.27	0.46	82.6	178.1	n/a	69.3	36.04	8.2	4.25	1057	0.26	0.22	0.49	83.1	169.6	n/a	93.9	48.85	15.2	7.89	1033	0	0	0	0	not recorded	0	0	0	0	Good
35-097	35-097-R	F	RECON	R	R	SURGICAL	12weeks	0.35	0.27	0.62	73.6	123.5	n/a	50.4	32.72	10.5	6.81	931	0.39	0.26	0.68	75	110.9	n/a	71.7	46.55	18.6	12.1	913	4	0	4	3	not recorded	4	0	11	0	Bad
35-022	35-022-R	CM	RECON	R	R	SURGICAL	12weeks	0.43	0.32	0.69	76.2	110.1	n/a	32.3	20.16	9.5	5.91	801	0.43	0.28	0.72	77.6	108.5	n/a	64.1	40	20.2	12.59	903	3	2	4	2	not recorded	4	1	11	0	Bad
36-023	36-023-R	CM	RECON	R	R	SURGICAL	12weeks	0.4	0.29	0.69	70.6	104.5	n/a	45.8	26.1	12.6	7.19	751	0.41	0.28	0.69	69.8	101.5	n/a	70.2	40.01	20.4	11.64	670	2	0	0	2	not recorded	1	0	4	0	Good
38-055	38-055-R	F	RECON	R	R	SURGICAL	12weeks	0.41	0.29	0.68	72.8	106.7	n/a	43.5	24.69	11.5	6.51	920	0.45	0.28	0.73	74.5	102	n/a	67.9	38.59	22.8	12.93	892	2	0	2	1	not recorded	0	0	5	0	Good
45-146	45-146-R	F	ACLT	R	R	SURGICAL	12weeks	0.21	0.29	0.49	72.6	148.7	n/a	61.6	25.57	7.6	3.14	847	0.26	0.25	0.51	75.2	147.5	19	82.6	34.28	13.8	5.72	807	2	0	0	1	no gross damage	3	0	3	check volumes in SF aliquots some are 100ul; the remaining SF in last tubes is not marked	Good
46-046	46-046-R	CM	BE-R	R	R	SURGICAL	12weeks	0.21	0.23	0.44	72.4	164.6	42.4	51.1	21.6	7	2.94	686	0.22	0.24	0.45	76.6	170.3	25	94.4	39.94	12.5	5.31	740	0	0	1	3	no gross damage	3	0	4	0	Good
46-151	46-151-R	CM	RECON	R	R	SURGICAL	12weeks	0.21	0.27	0.46	78.7	170.2	24.3	56.9	25.21	6.9	3.07	871	0.23	0.26	0.47	81.8	172.7	28.2	98.4	43.58	13.9	6.17	856	0	1	1	2	no gross damage	2	0	4	check with Braden on the comment written	Good
47-114	47-114-R	F	RECON	L	R	CONTRALATERAL	12weeks	0.18	0.32	0.49	95.2	193.7	n/a	72.7	34.53	8	3.81	856	0.25	0.28	0.51	97.3	190.3	n/a	107.9	51.25	15.3	7.27	728	0	0	0	0	no gross damage	1	0	0	0	Good
47-023	47-023-R	CM	ACLT	L	R	CONTRALATERAL	12weeks	0.26	0.26	0.53	82.9	158	18.8	52	32.33	8.5	5.3	956	0.28	0.26	0.55	88.4	161.1	n/a	79.9	49.7	14.9	9.26	869	2	0	0	0	no gross damage	0	0	2	0	Good
47-126	47-126-R	F	RECON	R	R	SURGICAL	12weeks	0.19	0.34	0.52	78	151.3	n/a	62.4	25.33	7.7	3.13	713	0.27	0.26	0.53	80.9	152.8	n/a	105.2	42.71	19	7.73	784	4	0	3	4	no gross damage	3	0	11	0	Bad
47-151	47-151-R	F	BE-R	L	R	CONTRALATERAL	12weeks	0.2	0.27	0.46	82.4	177.9	n/a	64.7	30.68	7.7	3.64	883	0.25	0.23	0.48	83.8	173.6	n/a	88.7	42.05	14	6.66	828	1	0	2	0	no gross damage	0	0	3	0	Good
48-017	48-017-R	CM	BE-R	L	R	CONTRALATERAL	12weeks	0.22	0.3	0.52	94.6	183.3	n/a	67.7	36.51	9	4.86	864	0.28	0.3	0.55	104	189.7	n/a	102.2	55.11	17.1	9.23	929	1	0	1	0	no gross damage	0	0	2	0	Good
48-024	48-024-R	F	BE-R	R	R	SURGICAL	12weeks	0.19	0.24	0.42	77.1	182.3	19.1	36.8	19.92	4.8	2.59	856	0.21	0.23	0.45	78.6	175.6	44.3	95.8	51.84	12.3	6.68	880	4	0	2	3	scalpel cut of posterior MM during harvest	3	3	12	0	Bad
48-052	48-052-R	CM	RECON	L	R	CONTRALATERAL	12weeks	0.2	0.25	0.46	77.5	169.2	n/a	67.9	36.96	8.2	4.48	1000	0.26	0.23	0.49	83.5	173	n/a	82.6	44.92	13.5	7.36	1145	1	1	1	0	no gross damage	0	0	3	0	Good
48-064	48-064-R	F	ACLT	L	R	CONTRALATERAL	12weeks	0.2	0.34	0.52	91.6	175.4	n/a	73.5	34.12	9	4.16	864	0.24	0.29	0.5	94.6	188	n/a	114.2	53.01	15.4	7.17	747	1	0	0	1	no gross damage	0	0	2	0	Good
48-091	48-091-R	CM	ACLT	R	R	SURGICAL	12weeks	0.23	0.27	0.5	89.2	179.8	24.5	56.4	33.18	8.5	5.02	793	0.28	0.25	0.54	96.6	179.1	n/a	79.9	46.96	14.3	8.42	944	1	2	1	2	no gross damage	3	0	9	0	Bad
35-124	35-124-R	CM	BE-R	L	R	CONTRALATERAL	26weeks	0.45	0.32	0.73	76.7	106	n/a	40.8	27.57	11.5	7.74	934	0.46	0.27	0.72	75.4	104.4	n/a	68.4	46.26	23.4	15.81	723	1	0	1	0	not recorded	0	0	2	0	Good
35-077	35-077-R	CM	BE-R	L	R	CONTRALATERAL	26weeks	0.39	0.29	0.66	72	109.4	n/a	44.3	27.93	10.5	6.63	988	0.41	0.27	0.68	71.5	105	n/a	61.7	38.85	17.6	11.06	1057	1	0	0	0	not recorded	0	0	1	0	Good
38-020	38-020-R	F	BE-R	L	R	CONTRALATERAL	26weeks	0.3	0.27	0.56	76.4	137.9	11.1	61.2	39.79	10.6	6.88	984	0.37	0.24	0.64	76.8	122.7	49	76.1	49.46	19.2	12.48	1108	2	0	0	0	not recorded	0	0	2	0	Good
37-032	37-032-R	F	BE-R	L	R	CONTRALATERAL	26weeks	0.2	0.32	0.52	84.4	164.8	n/a	70.2	42.61	8.8	5.37	1091	0.27	0.25	0.52	86	164.4	n/a	95	57.65	15.9	9.65	1048	1	0	1	0	not recorded	0	0	2	0	Good
35-099	35-099-R	F	BE-R	R	R	SURGICAL	26weeks	0.39	0.28	0.65	75.8	116.8	n/a	42.1	30.67	9.9	7.22	1029	0.4	0.26	0.67	75.7	112.7	n/a	62.2	45.32	17.9	13.08	749	1	0	0	2	not recorded	0	0	3	0	Good
33-147	33-147-R	CM	BE-R	R	R	SURGICAL	26weeks	0.31	0.31	0.6	82.5	138.1	n/a	65	43.2	12	7.99	931	0.36	0.27	0.63	83.5	132.9	n/a	83.3	55.38	20.6	13.73	750	2	0	1	0	not recorded	0	0	3	0	Good
35-072	35-072-R	CM	BE-R	R	R	SURGICAL	26weeks	0.22	0.31	0.52	86	164.9	n/a	47.6	34.1	6.2	4.41	1108	0.3	0.25	0.58	88.8	153.1	n/a	90	64.53	16.3	11.72	1290	1	0	0	2	not recorded	4	0	3	0	Good
37-057	37-057-R	F	BE-R	R	R	SURGICAL	26weeks	0.22	0.32	0.55	73.5	135.1	12.4	63.6	36.61	8.5	4.91	1047	0.31	0.27	0.59	74.9	127.4	28.3	84.6	48.76	16.4	9.46	937	2	1	1	1	not recorded	4	2	5	0	Good
34-142	34-142-R	F	ACLT	L	R	CONTRALATERAL	26weeks	0.34	0.24	0.55	68.6	124.2	n/a	36.6	26.65	8	5.83	917	0.34	0.23	0.59	68.8	116.4	n/a	83.1	60.55	18.5	13.49	926	0	0	0	0	not recorded	0	0	0	0	Good
35-068	35-068-R	F	ACLT	L	R	CONTRALATERAL	26weeks	0.43	0.34	0.75	73.2	98.7	n/a	48.2	28.11	12.8	7.44	920	0.49	0.26	0.75	72.7	98.4	n/a	73.9	43.1	25.4	14.79	689	2	0	0	0	not recorded	0	0	2	0	Good
37-081	37-081-R	CM	ACLT	L	R	CONTRALATERAL	26weeks	0.27	0.3	0.55	81.6	149	n/a	59.7	36.57	9.2	5.64	991	0.32	0.26	0.57	83.2	145.8	n/a	82.9	50.8	17.7	10.84	814	2	0	0	0	not recorded	0	0	2	0	Good
36-136	36-136-R	CM	ACLT	L	R	CONTRALATERAL	26weeks	0.45	0.32	0.74	69	93.4	7.2	46.5	30.34	13.3	8.67	973	0.48	0.28	0.76	69.1	91.1	12.1	66.3	43.31	22.9	14.96	636	1	1	0	1	not recorded	0	0	3	0	Good
35-142	35-142-R	CM	ACLT	R	R	SURGICAL	26weeks	0.3	0.32	0.59	83	140.7	7.5	51.2	36.48	9.6	6.87	999	0.35	0.27	0.64	81.4	127.1	n/a	71.8	51.22	17.8	12.7	846	0	1	0	1	not recorded	0	0	2	0	Good
36-160	36-160-R	F	ACLT	R	R	SURGICAL	26weeks	0.23	0.29	0.52	85.3	164.3	n/a	50.1	35.32	7.6	5.33	1067	0.28	0.26	0.56	85.8	152.7	n/a	85.6	60.38	15.7	11.09	822	2	4	1	1	not recorded	4	0	8	0	Fair
34-156	34-156-R	F	ACLT	R	R	SURGICAL	26weeks	0.28	0.3	0.57	77.7	137.9	n/a	55.8	37.17	9.4	6.27	954	0.36	0.25	0.63	78	124.6	n/a	81.4	54.22	18.8	12.51	856	3	2	3	3	not recorded	4	0	11	some anterior damage on the tibia may be due to meniscal damage during surgery (right knee)	Bad
36-120	36-120-R	CM	ACLT	R	R	SURGICAL	26weeks	0.35	0.26	0.6	74.6	126.6	n/a	33.7	24.04	7.8	5.59	1100	0.4	0.24	0.64	77.8	122.6	n/a	74.1	52.8	20.4	14.55	911	0	2	3	4	not recorded	4	0	9	0	Bad
35-070	35-070-R	F	RECON	L	R	CONTRALATERAL	26weeks	0.26	0.32	0.56	85	153.5	n/a	64.8	41.03	10.4	6.61	1088	0.31	0.28	0.6	84.8	141.8	n/a	88.5	56.02	17.8	11.27	864	1	0	0	0	not recorded	0	0	1	0	Good
34-049	34-049-R	CM	RECON	L	R	CONTRALATERAL	26weeks	0.28	0.3	0.58	81.8	143.2	n/a	57.9	39.98	10.5	7.27	1206	0.39	0.26	0.66	86.8	131.7	6.1	85.5	59.11	21.7	15	963	0	0	0	0	not recorded	0	0	0	0	Good
35-106	35-106-R	CM	RECON	L	R	CONTRALATERAL	26weeks	0.21	0.33	0.53	87.4	167	n/a	60	39.73	7.6	5	1176	0.25	0.28	0.54	89.2	167.3	n/a	118.9	78.71	16.9	11.19	1203	2	0	2	0	not recorded	0	0	4	0	Good
35-047	35-047-R	F	RECON	L	R	CONTRALATERAL	26weeks	0.31	0.27	0.54	70.8	131.6	17.4	57.6	36.13	9.7	6.06	966	0.36	0.22	0.59	72	121.9	52.4	75.2	47.16	18.1	11.33	988	0	0	0	0	not recorded	0	0	0	0	Good
35-097	35-097-R	F	RECON	R	R	SURGICAL	26weeks	0.36	0.26	0.61	76.4	125.8	n/a	52.9	34.78	10.7	7.04	1045	0.37	0.25	0.63	75	119.2	n/a	76.8	50.52	18.7	12.31	830	4	0	4	3	not recorded	4	0	11	0	Bad
35-022	35-022-R	CM	RECON	R	R	SURGICAL	26weeks	0.32	0.3	0.58	79.1	137.2	n/a	46.4	29.5	9.3	5.89	971	0.33	0.27	0.6	79.1	131.5	n/a	73.8	46.92	17	10.83	680	3	2	4	2	not recorded	4	1	11	0	Bad
36-023	36-023-R	CM	RECON	R	R	SURGICAL	26weeks	0.54	0.37	0.91	67.9	76.3	19.5	43	27.46	16.3	10.39	809	0.58	0.32	0.89	67.9	77.6	17.7	61.6	39.31	23.4	14.94	887	2	0	0	2	not recorded	1	0	4	0	Good
38-055	38-055-R	F	RECON	R	R	SURGICAL	26weeks	0.28	0.33	0.59	81	136.6	n/a	59.4	34.83	9.8	5.75	822	0.35	0.26	0.61	78.5	129.5	n/a	70.4	41.23	17.3	10.16	970	2	0	2	1	not recorded	0	0	5	0	Good
45-146	45-146-R	F	ACLT	R	R	SURGICAL	26weeks	0.21	0.28	0.48	69.8	145.2	52.8	59.5	26.67	7.3	3.26	806	0.25	0.25	0.5	73.4	146	25.3	76.9	34.45	12.3	5.51	665	2	0	0	1	no gross damage	3	0	3	check volumes in SF aliquots some are 100ul; the remaining SF in last tubes is not marked	Good
46-046	46-046-R	CM	BE-R	R	R	SURGICAL	26weeks	0.28	0.23	0.47	64.8	138.6	0	42.4	20.27	7.3	3.5	724	0.27	0.23	0.51	66.8	132.9	49.6	73.7	35.22	12.8	6.12	695	0	0	1	3	no gross damage	3	0	4	0	Good
46-151	46-151-R	CM	RECON	R	R	SURGICAL	26weeks	0.23	0.25	0.48	72.8	152.4	6.9	58.5	28.26	7.6	3.66	1033	0.26	0.24	0.5	74.5	148.3	56.1	82.2	39.69	13.7	6.6	715	0	1	1	2	no gross damage	2	0	4	check with Braden on the comment written	Good
47-114	47-114-R	F	RECON	L	R	CONTRALATERAL	26weeks	0.24	0.32	0.54	89.4	166.1	n/a	53.7	25.66	7.4	3.54	595	0.3	0.28	0.59	89.9	154	3.3	83.8	40.04	15.4	7.34	620	0	0	0	0	no gross damage	1	0	0	0	Good
47-023	47-023-R	CM	ACLT	L	R	CONTRALATERAL	26weeks	0.29	0.27	0.53	81.8	156.8	n/a	46.7	32.8	8.1	5.66	869	0.31	0.24	0.55	82.8	152	n/a	70	49.12	14.1	9.91	1112	2	0	0	0	no gross damage	0	0	2	0	Good
47-126	47-126-R	F	RECON	R	R	SURGICAL	26weeks	0.19	0.37	0.54	80.7	150.3	n/a	59.6	25.32	7.2	3.07	750	0.27	0.27	0.54	85.9	158.7	n/a	93.4	39.68	15.9	6.78	799	4	0	3	4	no gross damage	3	0	11	0	Bad
47-151	47-151-R	F	BE-R	L	R	CONTRALATERAL	26weeks	0.19	0.26	0.45	82.1	182	n/a	57.8	31.5	6.9	3.74	871	0.25	0.23	0.48	89.3	188.1	n/a	82.8	45.12	13	7.06	786	1	0	2	0	no gross damage	0	0	3	0	Good
48-017	48-017-R	CM	BE-R	L	R	CONTRALATERAL	26weeks	0.22	0.34	0.55	95.3	174	n/a	57.5	34.9	7.5	4.55	819	0.29	0.29	0.6	100.8	168.5	n/a	84.8	51.5	15.4	9.33	928	1	0	1	0	no gross damage	0	0	2	0	Good
48-024	48-024-R	F	BE-R	R	R	SURGICAL	26weeks	0.21	0.24	0.45	77.2	171.1	n/a	39	25.08	5.5	3.55	948	0.24	0.25	0.49	83.7	171.5	n/a	90.6	58.24	13.1	8.44	856	4	0	2	3	scalpel cut of posterior MM during harvest	3	3	12	0	Bad
48-052	48-052-R	CM	RECON	L	R	CONTRALATERAL	26weeks	0.24	0.28	0.52	75.9	147.6	n/a	58	36.66	8.1	5.09	1109	0.31	0.23	0.55	78.4	143.8	n/a	70.8	44.77	14.5	9.14	967	1	1	1	0	no gross damage	0	0	3	0	Good
48-064	48-064-R	F	ACLT	L	R	CONTRALATERAL	26weeks	0.19	0.31	0.5	93.9	187.1	n/a	72.7	37.24	8.3	4.27	933	0.25	0.27	0.51	98.9	193.8	n/a	99.8	51.09	14.5	7.43	743	1	0	0	1	no gross damage	0	0	2	0	Good
48-091	48-091-R	CM	ACLT	R	R	SURGICAL	26weeks	0.29	0.3	0.59	88.2	150.1	n/a	56.4	39.53	10	7.02	766	0.34	0.27	0.62	91.3	148.9	n/a	64.4	45.17	15.3	10.74	886	1	2	1	2	no gross damage	3	0	9	0	Bad
35-124	35-124-R	CM	BE-R	L	R	CONTRALATERAL	52weeks	0.38	0.36	0.72	83	116.6	n/a	51.6	36.57	11	7.81	1047	0.42	0.28	0.68	85.9	125.7	n/a	75.9	53.75	22	15.56	678	1	0	1	0	not recorded	0	0	2	0	Good
35-077	35-077-R	CM	BE-R	L	R	CONTRALATERAL	52weeks	0.43	0.29	0.67	76.2	113.4	n/a	46	31.2	10.7	7.24	1081	0.42	0.26	0.69	75.1	109.8	n/a	66.7	45.19	19.3	13.06	1012	1	0	0	0	not recorded	0	0	1	0	Good
38-020	38-020-R	F	BE-R	L	R	CONTRALATERAL	52weeks	0.26	0.3	0.56	81	144.6	n/a	59	39.84	8.9	6.03	966	0.33	0.24	0.59	79.8	134.5	n/a	69.5	46.88	15.9	10.73	989	2	0	0	0	not recorded	0	0	2	0	Good
37-032	37-032-R	F	BE-R	L	R	CONTRALATERAL	52weeks	0.2	0.31	0.51	85.2	168.7	n/a	63.5	44.12	7.8	5.44	947	0.25	0.27	0.53	89.3	170.5	n/a	94.2	65.47	14.6	10.16	1004	1	0	1	0	not recorded	0	0	2	0	Good
35-099	35-099-R	F	BE-R	R	R	SURGICAL	52weeks	0.3	0.28	0.56	78.4	139.6	n/a	47.5	36.31	8.6	6.56	1057	0.34	0.25	0.61	79.6	131.4	n/a	74.7	57.12	17	13.02	845	1	0	0	2	not recorded	0	0	3	0	Good
33-147	33-147-R	CM	BE-R	R	R	SURGICAL	52weeks	0.35	0.33	0.64	83.7	131.4	n/a	59.7	41.05	11.4	7.87	925	0.41	0.26	0.65	87.9	135	n/a	78.9	54.26	21.9	15.06	741	2	0	1	0	not recorded	0	0	3	0	Good
35-072	35-072-R	CM	BE-R	R	R	SURGICAL	52weeks	0.27	0.3	0.56	76.5	136.6	10.7	46.3	36.99	7.4	5.93	1166	0.34	0.26	0.6	80.4	135.4	12.9	73.3	58.57	16.1	12.84	1127	1	0	0	2	not recorded	4	0	3	0	Good
37-057	37-057-R	F	BE-R	R	R	SURGICAL	52weeks	0.25	0.32	0.56	72.4	129	n/a	59.7	39.57	8.9	5.91	1148	0.32	0.27	0.6	73.9	124	11.1	80.8	53.59	16.2	10.76	962	2	1	1	1	not recorded	4	2	5	0	Good
34-142	34-142-R	F	ACLT	L	R	CONTRALATERAL	52weeks	0.4	0.26	0.61	72.9	122.2	22.4	42.9	33.44	9.3	7.23	1139	0.37	0.25	0.61	74.2	122.2	33.2	81.7	63.69	20.1	15.67	1040	0	0	0	0	not recorded	0	0	0	0	Good
35-068	35-068-R	F	ACLT	L	R	CONTRALATERAL	52weeks	0.44	0.32	0.76	72.5	96.2	8.9	50.6	32.8	12.8	8.29	1163	0.48	0.27	0.75	73.5	98.3	1.2	65.6	42.52	23.5	15.25	642	2	0	0	0	not recorded	0	0	2	0	Good
37-081	37-081-R	CM	ACLT	L	R	CONTRALATERAL	52weeks	0.26	0.32	0.57	83	147.2	n/a	58.7	35.32	9.1	5.46	797	0.31	0.27	0.57	86.3	153.3	n/a	80.4	48.4	15.9	9.55	745	2	0	0	0	not recorded	0	0	2	0	Good
36-136	36-136-R	CM	ACLT	L	R	CONTRALATERAL	52weeks	0.28	0.28	0.56	73.8	130.9	n/a	54.2	38.9	9.5	6.85	1136	0.35	0.24	0.6	76.1	127	n/a	76.7	55.04	18.3	13.17	793	1	1	0	1	not recorded	0	0	3	0	Good
35-142	35-142-R	CM	ACLT	R	R	SURGICAL	52weeks	0.43	0.33	0.72	79.9	112	n/a	45.4	36.81	11.4	9.25	1022	0.45	0.27	0.74	81	109.9	n/a	69.1	56.03	22.8	18.52	858	0	1	0	1	not recorded	0	0	2	0	Good
36-160	36-160-R	F	ACLT	R	R	SURGICAL	52weeks	0.3	0.26	0.54	74	138.4	n/a	46.3	35.34	8	6.14	1157	0.35	0.23	0.6	78	130.2	n/a	79.1	60.34	18.1	13.79	895	2	4	1	1	not recorded	4	0	8	0	Fair
34-156	34-156-R	F	ACLT	R	R	SURGICAL	52weeks	0.3	0.31	0.62	73.2	123.4	n/a	50.7	35.02	9.6	6.6	842	0.39	0.26	0.68	73.5	111.1	n/a	75.7	52.29	19.1	13.17	816	3	2	3	3	not recorded	4	0	11	some anterior damage on the tibia may be due to meniscal damage during surgery (right knee)	Bad
36-120	36-120-R	CM	ACLT	R	R	SURGICAL	52weeks	0.27	0.28	0.54	80.2	148.5	n/a	56.2	41.25	8.9	6.56	1001	0.34	0.25	0.62	84	136.5	n/a	76.2	55.94	17.2	12.65	1028	0	2	3	4	not recorded	4	0	9	0	Bad
35-070	35-070-R	F	RECON	L	R	CONTRALATERAL	52weeks	0.33	0.32	0.62	76.4	124.4	n/a	58.5	38.19	10.7	7.01	1123	0.37	0.26	0.63	76.1	122.4	n/a	72	47.03	18.5	12.08	738	1	0	0	0	not recorded	0	0	1	0	Good
34-049	34-049-R	CM	RECON	L	R	CONTRALATERAL	52weeks	0.47	0.37	0.79	80	102.9	1.5	45.4	33.02	12.4	9	1068	0.53	0.29	0.83	80.3	97.9	15.1	69.6	50.7	25	18.2	872	0	0	0	0	not recorded	0	0	0	0	Good
35-106	35-106-R	CM	RECON	L	R	CONTRALATERAL	52weeks	0.23	0.3	0.53	83.6	159.7	n/a	61.6	45.93	8.5	6.31	1250	0.28	0.27	0.56	87.8	157.2	n/a	111.7	83.3	17.1	12.72	1074	2	0	2	0	not recorded	0	0	4	0	Good
35-047	35-047-R	F	RECON	L	R	CONTRALATERAL	52weeks	0.34	0.28	0.63	69.5	113.5	n/a	46.5	32.13	8.9	6.12	981	0.41	0.25	0.68	71.6	107.6	n/a	65.2	45.06	18.3	12.66	1143	0	0	0	0	not recorded	0	0	0	0	Good
35-097	35-097-R	F	RECON	R	R	SURGICAL	52weeks	0.3	0.27	0.58	76.4	131.8	n/a	53.6	39.95	9.3	6.94	1049	0.36	0.25	0.62	80.4	130.6	n/a	77.5	57.82	18.2	13.56	992	4	0	4	3	not recorded	4	0	11	0	Bad
35-022	35-022-R	CM	RECON	R	R	SURGICAL	52weeks	0.44	0.35	0.72	74.5	104.1	n/a	41.5	26.38	11.4	7.26	978	0.41	0.28	0.68	75.8	112.5	n/a	70.1	44.61	19	12.1	612	3	2	4	2	not recorded	4	1	11	0	Bad
36-023	36-023-R	CM	RECON	R	R	SURGICAL	52weeks	0.44	0.32	0.75	72.3	96.6	n/a	n/a	25.14	n/a	7.68	875	0.45	0.3	0.76	72.5	96.1	14.3	n/a	37.86	n/a	11.43	679	2	0	0	2	not recorded	1	0	4	0	Good
38-055	38-055-R	F	RECON	R	R	SURGICAL	52weeks	0.28	0.33	0.6	81.8	137.1	n/a	63.8	40.85	10	6.37	818	0.34	0.27	0.6	85.3	143.6	n/a	75.8	48.53	16.9	10.8	918	2	0	2	1	not recorded	0	0	5	0	Good
45-146	45-146-R	F	ACLT	R	R	SURGICAL	52weeks	0.25	0.26	0.49	65.5	134	n/a	51.3	25.94	7.5	3.78	782	0.31	0.23	0.53	65	123.4	17.5	63.6	32.2	12.5	6.32	596	2	0	0	1	no gross damage	3	0	3	check volumes in SF aliquots some are 100ul; the remaining SF in last tubes is not marked	Good
46-046	46-046-R	CM	BE-R	R	R	SURGICAL	52weeks	0.24	0.25	0.49	74.9	154.2	n/a	46.4	26.08	6.7	3.76	1077	0.26	0.25	0.51	73.5	145	n/a	74.9	42.11	11.7	6.57	704	0	0	1	3	no gross damage	3	0	4	0	Good
46-151	46-151-R	CM	RECON	R	R	SURGICAL	52weeks	0.23	0.28	0.51	76.2	148.6	n/a	51.2	28.31	7	3.9	1045	0.3	0.24	0.55	80.7	147.5	n/a	68.3	37.78	13.5	7.44	972	0	1	1	2	no gross damage	2	0	4	check with Braden on the comment written	Good
47-114	47-114-R	F	RECON	L	R	CONTRALATERAL	52weeks	0.19	0.33	0.52	95.5	183.1	n/a	58.6	30.12	6.6	3.41	857	0.28	0.28	0.56	102.1	184.2	n/a	81.3	41.78	13.2	6.78	653	0	0	0	0	no gross damage	1	0	0	0	Good
47-023	47-023-R	CM	ACLT	L	R	CONTRALATERAL	52weeks	0.25	0.27	0.52	88.3	171.4	n/a	47.3	37.54	7.3	5.82	1119	0.3	0.26	0.57	95.6	167.2	n/a	64.5	51.17	12.5	9.89	1078	2	0	0	0	no gross damage	0	0	2	0	Good
47-126	47-126-R	F	RECON	R	R	SURGICAL	52weeks	0.18	0.37	0.54	82	152.3	n/a	62.9	28.36	6.8	3.05	815	0.3	0.27	0.58	86.4	149.4	n/a	77.2	34.82	14.4	6.49	763	4	0	3	4	no gross damage	3	0	11	0	Bad
47-151	47-151-R	F	BE-R	L	R	CONTRALATERAL	52weeks	0.19	0.27	0.46	90.2	197.9	n/a	58.1	37.03	6.5	4.15	1121	0.25	0.22	0.47	94.8	201.3	n/a	76.6	48.81	12.4	7.89	891	1	0	2	0	no gross damage	0	0	3	0	Good
48-017	48-017-R	CM	BE-R	L	R	CONTRALATERAL	52weeks	0.27	0.3	0.57	92	168.5	n/a	50.3	36.8	8.4	6.15	1012	0.34	0.3	0.62	100	165.1	n/a	72.4	52.99	15.6	11.45	858	1	0	1	0	no gross damage	0	0	2	0	Good
48-024	48-024-R	F	BE-R	R	R	SURGICAL	52weeks	0.2	0.24	0.44	85.6	194	n/a	36.4	27.37	4.7	3.53	988	0.22	0.23	0.46	87.4	192	n/a	78.3	58.9	10.3	7.75	946	4	0	2	3	scalpel cut of posterior MM during harvest	3	3	12	0	Bad
48-052	48-052-R	CM	RECON	L	R	CONTRALATERAL	52weeks	0.22	0.29	0.5	85.4	171.1	n/a	52.3	38.83	6.9	5.11	1096	0.28	0.23	0.52	85.4	166.7	n/a	72.5	53.8	13.1	9.71	972	1	1	1	0	no gross damage	0	0	3	0	Good
48-064	48-064-R	F	ACLT	L	R	CONTRALATERAL	52weeks	0.19	0.34	0.52	99.8	192.8	n/a	53.5	30.15	6.4	3.6	906	0.27	0.28	0.56	98.1	177.6	n/a	90.4	50.98	14.5	8.2	645	1	0	0	1	no gross damage	0	0	2	0	Good
48-091	48-091-R	CM	ACLT	R	R	SURGICAL	52weeks	0.28	0.27	0.56	85.9	154.6	n/a	50.1	40.72	8.7	7.1	904	0.33	0.26	0.59	92.9	156.2	n/a	64.8	52.67	14	11.41	772	1	2	1	2	no gross damage	3	0	9	0	Bad

## Sheet: Gait_outcomes_Macro_lookup
ID-Limb	Sex	Sx Group	Sx Leg	Limb	Code-Limb	Timepoint	Stance Time (sec) Hind	Swing Time (sec) Hind	Stride Time (sec) Hind	Stride Length (cm) Hind	Stride Velocity (cm/sec) Hind	Stride Acceleration 1-2 (cm/sec2) Hind	Maximum Force (%BW) Hind	Maximum Force (kg) Hind	Impulse (%BW*sec) Hind	Impulse (kg*sec) Hind	Maximum Peak Pressure (KPa) Hind	Stance Time (sec) Front	Swing Time (sec) Front	Stride Time (sec) Front	Stride Length (cm) Front	Stride Velocity (cm/sec) Front	Stride Acceleration 1-2 (cm/sec2) Front	Maximum Force (%BW) Front	Maximum Force (kg) Front	Impulse (%BW*sec) Front	Impulse (kg*sec) Front	Maximum Peak Pressure (KPa) Front	MFC score	LFC score	MTP score	LTP score	Meniscus score	Trochlea score	Patella score	Total score	Additional comments	Group
35-124-L	CM	BE-R	L	L	SURGICAL	Pre-Sx	0.43	0.3	0.7	73.8	105.1	n/a	53.4	28.28	14.8	7.82	908	0.46	0.27	0.74	73.4	99.4	n/a	73.3	38.84	25.1	13.31	810	1	0	0	0	not recorded	0	0	1	Sx lib was dry, Only 3ul obtained	Good
35-077-L	CM	BE-R	L	L	SURGICAL	Pre-Sx	0.6	0.34	0.89	67.2	77.4	n/a	44.5	23.23	15.9	8.29	988	0.59	0.31	0.91	69.1	77.5	n/a	65.7	34.28	27.4	14.32	1044	3	1	1	2	not recorded	4	0	7	0	Fair
38-020-L	F	BE-R	L	L	SURGICAL	Pre-Sx	0.36	0.34	0.64	78.9	126.8	n/a	60.1	33.03	12.7	7	973	0.35	0.26	0.58	76.3	133.2	n/a	74.2	40.79	18.3	10.04	883	2	3	0	1	not recorded	4	0	6	0	Fair
37-032-L	F	BE-R	L	L	SURGICAL	Pre-Sx	0.29	0.32	0.58	73.5	127.2	n/a	53.8	29.01	9.8	5.28	1005	0.33	0.25	0.58	74	127.4	n/a	69.8	37.64	16.3	8.79	1278	4	2	1	1	not recorded	4	0	8	0	Fair
35-099-L	F	BE-R	R	L	CONTRALATERAL	Pre-Sx	0.28	0.27	0.57	76.4	137.3	n/a	64.5	35.62	11.7	6.45	957	0.38	0.24	0.66	76.4	116.4	n/a	75.5	41.65	19	10.51	715	1	1	0	0	not recorded	0	0	2	0	Good
33-147-L	CM	BE-R	R	L	CONTRALATERAL	Pre-Sx	0.3	0.31	0.59	83.2	144.2	n/a	57.2	32.03	10.7	5.99	1045	0.38	0.26	0.66	84.8	131.4	n/a	79.7	44.62	20.6	11.53	739	2	1	1	1	not recorded	4	0	5	0	Good
35-072-L	CM	BE-R	R	L	CONTRALATERAL	Pre-Sx	0.34	0.3	0.59	70.2	120.6	n/a	51.4	27.28	10.2	5.41	1073	0.39	0.25	0.65	72.7	112.2	n/a	67.8	36	19	10.08	1088	1	0	0	0	not recorded	0	0	1	0	Good
37-057-L	F	BE-R	R	L	CONTRALATERAL	Pre-Sx	0.5	0.36	0.79	63.2	81.6	n/a	43	23.87	14.4	7.97	925	0.5	0.3	0.8	64.6	81.8	n/a	59	32.76	22.1	12.27	983	0	0	1	0	not recorded	0	0	1	0	Good
34-142-L	F	ACLT	L	L	SURGICAL	Pre-Sx	0.53	0.3	0.82	66.5	82.4	n/a	46.5	25.69	15.1	8.37	976	0.56	0.29	0.86	67.5	78.5	15.7	73	40.33	30.1	16.61	781	1	3	2	1	not recorded	4	7	7	0	Fair		Row Labels	Count of Total score
35-068-L	F	ACLT	L	L	SURGICAL	Pre-Sx	0.56	0.39	0.86	74.2	86.5	n/a	43.2	23.64	16.3	8.93	1033	0.54	0.31	0.84	73.7	87.7	n/a	67.6	36.96	27.4	14.97	646	0	3	3	1	not recorded	4	0	7	0	Fair		Bad	60
37-081-L	CM	ACLT	L	L	SURGICAL	Pre-Sx	0.37	0.33	0.65	75.7	117.5	n/a	51.2	30.74	11.9	7.13	972	0.39	0.27	0.64	77.9	122.5	n/a	66	39.59	17.9	10.74	871	4	2	2	2	not recorded	2	0	10	0	Bad		Good	250
36-136-L	CM	ACLT	L	L	SURGICAL	Pre-Sx	0.47	0.34	0.78	69.3	89.3	n/a	41.4	22.78	13.8	7.56	903	0.49	0.3	0.77	70.3	91.6	n/a	58.7	32.27	20.8	11.41	702	3	2	1	2	not recorded	4	0	8	0	Fair		Fair	50
35-142-L	CM	ACLT	R	L	CONTRALATERAL	Pre-Sx	0.52	0.38	0.83	78.8	95.3	n/a	51	25.95	18.6	9.45	882	0.54	0.29	0.81	78.5	98	n/a	73.2	37.24	28.3	14.41	770	0	0	0	0	not recorded	0	0	0	0	Good		Grand Total	360
36-160-L	F	ACLT	R	L	CONTRALATERAL	Pre-Sx	0.35	0.26	0.57	68.9	120.4	n/a	45.6	22.82	10.8	5.41	884	0.38	0.24	0.65	70.5	109	n/a	81	40.57	21.7	10.89	728	1	1	0	0	not recorded	0	0	2	0	Good
34-156-L	F	ACLT	R	L	CONTRALATERAL	Pre-Sx	0.44	0.35	0.71	70.6	100.7	n/a	49.6	27.5	14.5	8.04	739	0.45	0.25	0.69	71.8	105	n/a	73.2	40.54	23.4	12.99	815	2	0	2	0	not recorded	0	0	4	0	Good
36-120-L	CM	ACLT	R	L	CONTRALATERAL	Pre-Sx	0.37	0.3	0.64	75.6	120.4	n/a	45.2	26.33	10.1	5.91	1034	0.4	0.25	0.67	75.2	113	n/a	66.5	38.78	19.4	11.34	932	2	0	1	0	not recorded	0	0	3	0	Good
35-070-L	F	RECON	L	L	SURGICAL	Pre-Sx	0.46	0.36	0.74	77.3	103.9	n/a	52.3	25.77	15.4	7.6	920	0.47	0.29	0.77	75.6	98.7	n/a	70.2	34.56	23.5	11.55	590	4	1	2	2	not recorded	4	0	9	0	Bad
34-049-L	CM	RECON	L	L	SURGICAL	Pre-Sx	0.48	0.35	0.77	79.8	106.4	n/a	57.2	31.03	16.5	8.95	1089	0.48	0.25	0.74	71.5	100.5	2	67.4	36.5	23.8	12.92	917	2	1	2	2	not recorded	4	0	7	0	Fair
35-106-L	CM	RECON	L	L	SURGICAL	Pre-Sx	0.21	0.3	0.52	81.8	158.8	n/a	57	30.78	7.9	4.25	1048	0.29	0.26	0.59	83.4	141.8	n/a	94.6	51.09	16.7	9.03	970	2	4	1	2	not recorded	4	0	9	0	Bad
35-047-L	F	RECON	L	L	SURGICAL	Pre-Sx	0.44	0.34	0.75	74	99.8	n/a	46.6	22.35	14	6.72	875	0.45	0.28	0.72	72.1	100.5	n/a	57.4	27.56	19.2	9.21	717	1	1	4	1	not recorded	4	0	7	0	Fair
35-097-L	F	RECON	R	L	CONTRALATERAL	Pre-Sx	0.26	0.27	0.49	82.2	166.6	n/a	65.8	35.88	10.1	5.49	1069	0.29	0.23	0.52	83.6	160.7	n/a	87.7	47.81	15.6	8.51	859	3	0	1	1	not recorded	0	0	5	0	Good
35-022-L	CM	RECON	R	L	CONTRALATERAL	Pre-Sx	0.44	0.34	0.71	73.5	104.8	n/a	47.5	24.44	13.7	7.05	900	0.44	0.27	0.71	76.3	108.4	n/a	74.4	38.3	24.2	12.47	740	0	0	0	1	not recorded	0	0	1	0	Good
36-023-L	CM	RECON	R	L	CONTRALATERAL	Pre-Sx	0.51	0.37	0.81	74.2	94.4	n/a	46.3	24.89	15.2	8.19	1022	0.49	0.32	0.78	72.7	97.1	n/a	62.5	33.64	21.1	11.35	608	1	0	0	0	not recorded	0	0	1	0	Good
38-055-L	F	RECON	R	L	CONTRALATERAL	Pre-Sx	0.29	0.33	0.57	88.1	156.9	n/a	59.7	32.77	10.1	5.54	1089	0.34	0.25	0.6	88.7	152.5	n/a	79.1	43.41	17.8	9.78	1093	0	0	1	0	not recorded	0	0	1	0	Good
45-146-L	F	ACLT	R	L	CONTRALATERAL	Pre-Sx	0.48	0.33	0.79	58.7	76.4	n/a	38.6	15.39	13.2	5.28	652	0.5	0.29	0.78	61	78.9	n/a	52	20.76	18.6	7.43	675	0	1	1	1	no gross damage	0	0	0	0	Good
46-046-L	CM	BE-R	R	L	CONTRALATERAL	Pre-Sx	0.44	0.26	0.7	56.7	90.3	n/a	39	15.7	12.4	4.97	620	0.44	0.27	0.73	56.9	87.7	n/a	61.8	24.86	18.6	7.49	775	1	0	1	0	no gross damage	3	0	2	0	Good
46-151-L	CM	RECON	R	L	CONTRALATERAL	Pre-Sx	0.35	0.3	0.66	63.9	100.5	n/a	45.4	18.68	9.7	3.97	872	0.41	0.28	0.72	65.8	94.5	n/a	58.3	23.94	18	7.4	871	0	0	1	0	no gross damage	3	0	1	0	Good
47-114-L	F	RECON	L	L	SURGICAL	Pre-Sx	0.21	0.32	0.53	85.5	162.9	n/a	58.1	29.04	7.8	3.9	894	0.29	0.26	0.57	85.6	150.9	n/a	72.7	36.35	14	7.02	750	0	2	1	2	no gross damage	3	0	5	0	Good
47-023-L	CM	ACLT	L	L	SURGICAL	Pre-Sx	0.37	0.31	0.67	77.1	117.9	n/a	42.8	25.71	10.1	6.08	1062	0.44	0.27	0.7	77.3	114.1	n/a	57.6	34.64	17.8	10.7	863	1	2	2	2	no gross damage	3	0	10	0	Bad
47-126-L	F	RECON	R	L	CONTRALATERAL	Pre-Sx	0.22	0.34	0.56	75.9	135.9	n/a	64.2	26.21	9.2	3.76	856	0.31	0.27	0.58	78.9	136.2	n/a	73.6	30.01	15	6.12	946	0	0	0	0	no gross damage	0	0	0	0	Good
47-151-L	F	BE-R	L	L	SURGICAL	Pre-Sx	0.36	0.29	0.65	70.1	110	n/a	44.5	20.99	10.7	5.03	819	0.43	0.26	0.71	71.2	104.7	n/a	61.7	29.1	20	9.45	775	0	0	1	3	no gross damage	2	0	4	small cut on patella during harvest	Good
48-017-L	CM	BE-R	L	L	SURGICAL	Pre-Sx	0.35	0.27	0.6	68.5	118.8	n/a	47.4	24.58	10.9	5.65	742	0.44	0.29	0.75	79.6	108.2	n/a	66.9	34.63	21.3	11.03	803	0	1	0	1	no gross damage	3	0	2	0	Good
48-024-L	F	BE-R	R	L	CONTRALATERAL	Pre-Sx	0.27	0.28	0.56	65.6	119.2	n/a	44.3	22.04	7.9	3.9	850	0.34	0.24	0.61	67.4	112.6	n/a	62.1	30.87	14.9	7.4	701	0	0	0	0	no gross damage	0	3	0	0	Good
48-052-L	CM	RECON	L	L	SURGICAL	Pre-Sx	0.32	0.31	0.61	67.3	110.9	n/a	50.8	25.63	9.4	4.73	960	0.37	0.25	0.63	68.4	110.1	n/a	59.6	30.09	15.3	7.71	997	0	1	1	2	no gross damage	3	0	7	0	Fair
48-064-L	F	ACLT	L	L	SURGICAL	Pre-Sx	0.33	0.34	0.64	74.7	119.2	n/a	58.8	27.18	11.5	5.32	870	0.34	0.43	0.78	78.9	107.7	n/a	70.3	32.48	16.6	7.67	755	1	3	1	2	no gross damage	3	0	10	0	Bad
48-091-L	CM	ACLT	R	L	CONTRALATERAL	Pre-Sx	0.35	0.28	0.62	74.6	121.8	n/a	49.5	27.44	10.7	5.93	708	0.4	0.25	0.68	78.3	115.9	n/a	62.1	34.39	17.6	9.78	881	1	0	1	0	no gross damage	0	0	2	0	Good
35-124-L	CM	BE-R	L	L	SURGICAL	4weeks	0.45	0.33	0.76	74.8	99.9	n/a	37.9	20.9	12.3	6.81	717	0.46	0.29	0.75	72.7	97.8	n/a	73.9	40.78	24.9	13.75	857	1	0	0	0	not recorded	0	0	1	Sx lib was dry, Only 3ul obtained	Good
35-077-L	CM	BE-R	L	L	SURGICAL	4weeks	0.47	0.39	0.81	66.9	82.4	n/a	21.3	11.52	6.4	3.46	743	0.47	0.34	0.79	66.6	84.9	n/a	61.3	33.25	19.6	10.62	1072	3	1	1	2	not recorded	4	0	7	0	Fair
38-020-L	F	BE-R	L	L	SURGICAL	4weeks	0.45	0.38	0.78	70.4	90.6	n/a	31.4	16.22	9	4.65	911	0.47	0.33	0.79	70.1	89.1	n/a	60.6	31.33	20.1	10.37	972	2	3	0	1	not recorded	4	0	6	0	Fair
37-032-L	F	BE-R	L	L	SURGICAL	4weeks	0.4	0.33	0.71	67.9	96.3	n/a	33.4	18.49	8.9	4.91	872	0.45	0.28	0.75	69	92.7	n/a	66.1	36.64	21.3	11.81	1029	4	2	1	1	not recorded	4	0	8	0	Fair
35-099-L	F	BE-R	R	L	CONTRALATERAL	4weeks	0.3	0.23	0.52	66.4	128.6	40.2	61.5	34.68	11.6	6.54	871	0.37	0.22	0.61	71.8	118.3	n/a	82.2	46.38	21.7	12.25	864	1	1	0	0	not recorded	0	0	2	0	Good
33-147-L	CM	BE-R	R	L	CONTRALATERAL	4weeks	0.51	0.26	0.73	70.4	96.2	n/a	51.7	29.99	17	9.87	963	0.49	0.22	0.69	68.2	98.3	n/a	78.9	45.77	24.7	14.31	862	2	1	1	1	not recorded	4	0	5	0	Good
35-072-L	CM	BE-R	R	L	CONTRALATERAL	4weeks	0.27	0.27	0.52	72.1	138.9	n/a	63.8	35.78	10.7	6	1078	0.34	0.24	0.62	74.5	122.1	n/a	90.7	50.87	20.3	11.41	1265	1	0	0	0	not recorded	0	0	1	0	Good
37-057-L	F	BE-R	R	L	CONTRALATERAL	4weeks	0.56	0.31	0.83	59	71.2	n/a	49.2	26.27	18.2	9.71	937	0.58	0.26	0.82	59	72	8.9	67.3	35.96	29.9	15.98	857	0	0	1	0	not recorded	0	0	1	0	Good
34-142-L	F	ACLT	L	L	SURGICAL	4weeks	0.37	0.25	0.56	66.9	120.5	n/a	28.6	16.85	7	4.11	969	0.33	0.25	0.58	65.8	114.9	n/a	86.3	50.85	18.9	11.13	997	1	3	2	1	not recorded	4	7	7	0	Fair
35-068-L	F	ACLT	L	L	SURGICAL	4weeks	0.46	0.37	0.78	69.5	90	n/a	34.4	18.73	10.4	5.69	866	0.48	0.31	0.79	69.6	88.4	n/a	76.6	41.76	25.5	13.92	895	0	3	3	1	not recorded	4	0	7	0	Fair
37-081-L	CM	ACLT	L	L	SURGICAL	4weeks	0.45	0.31	0.67	68.6	102.1	n/a	32.3	20.08	9.5	5.88	850	0.39	0.27	0.63	69.7	111.1	n/a	78.7	48.86	19.8	12.27	882	4	2	2	2	not recorded	2	0	10	0	Bad
36-136-L	CM	ACLT	L	L	SURGICAL	4weeks	0.63	0.48	1.05	62	61.1	n/a	36.2	20.45	15.4	8.68	796	0.64	0.32	0.88	63.3	72.5	n/a	66.1	37.35	28.1	15.85	733	3	2	1	2	not recorded	4	0	8	0	Fair
35-142-L	CM	ACLT	R	L	CONTRALATERAL	4weeks	0.48	0.32	0.75	78.3	104.4	n/a	56	31.02	16.7	9.27	799	0.48	0.28	0.78	78.1	101.1	n/a	72.5	40.14	26.5	14.68	832	0	0	0	0	not recorded	0	0	0	0	Good
36-160-L	F	ACLT	R	L	CONTRALATERAL	4weeks	0.3	0.28	0.52	73.6	143.7	n/a	50.3	28.63	9.7	5.53	696	0.34	0.23	0.58	75	131.5	n/a	84	47.82	18.8	10.72	860	1	1	0	0	not recorded	0	0	2	0	Good
34-156-L	F	ACLT	R	L	CONTRALATERAL	4weeks	0.52	0.35	0.79	67.3	85.4	n/a	34.2	18.76	13.3	7.31	576	0.54	0.27	0.83	67	81.2	n/a	72	39.48	27.8	15.24	782	2	0	2	0	not recorded	0	0	4	0	Good
36-120-L	CM	ACLT	R	L	CONTRALATERAL	4weeks	0.4	0.25	0.65	72.5	112	n/a	47.7	28.68	11.7	7.06	1080	0.42	0.26	0.71	74.4	106.4	n/a	72.1	43.4	21.5	12.95	918	2	0	1	0	not recorded	0	0	3	0	Good
35-070-L	F	RECON	L	L	SURGICAL	4weeks	0.44	0.4	0.8	68.5	87.1	n/a	24.3	12.32	7.5	3.79	792	0.48	0.32	0.81	69.7	86.9	n/a	72.5	36.84	23.1	11.74	842	4	1	2	2	not recorded	4	0	9	0	Bad
34-049-L	CM	RECON	L	L	SURGICAL	4weeks	0.34	0.29	0.61	77.5	127.3	n/a	27.7	15.93	6.2	3.58	847	0.37	0.27	0.64	76.8	120.9	n/a	83.3	47.91	20.5	11.77	1043	2	1	2	2	not recorded	4	0	7	0	Fair
35-106-L	CM	RECON	L	L	SURGICAL	4weeks	0.21	0.32	0.51	79.2	156.9	n/a	37.8	20.59	4.8	2.61	1016	0.25	0.25	0.5	84.6	169.8	n/a	114.5	62.31	16.6	9.05	1043	2	4	1	2	not recorded	4	0	9	0	Bad
35-047-L	F	RECON	L	L	SURGICAL	4weeks	0.22	0.32	0.53	76.3	149.3	n/a	45	22.08	6.3	3.08	1060	0.31	0.22	0.55	75	139	n/a	64.9	31.87	13	6.36	1002	1	1	4	1	not recorded	4	0	7	0	Fair
35-097-L	F	RECON	R	L	CONTRALATERAL	4weeks	0.41	0.25	0.64	69.3	108.9	n/a	47.8	26.06	13	7.11	800	0.44	0.22	0.67	68.1	101.3	n/a	72.8	39.68	23.9	13.01	832	3	0	1	1	not recorded	0	0	5	0	Good
35-022-L	CM	RECON	R	L	CONTRALATERAL	4weeks	0.45	0.26	0.7	69.8	101.1	n/a	39.8	21.14	12.9	6.83	859	0.48	0.25	0.77	69.3	91.8	n/a	77.6	41.22	26.3	13.97	769	0	0	0	1	not recorded	0	0	1	0	Good
36-023-L	CM	RECON	R	L	CONTRALATERAL	4weeks	0.55	0.32	0.86	69.2	81.2	n/a	46.3	25.21	17.2	9.38	968	0.55	0.31	0.85	70.2	82.7	n/a	61.4	33.46	25.2	13.74	637	1	0	0	0	not recorded	0	0	1	0	Good
38-055-L	F	RECON	R	L	CONTRALATERAL	4weeks	0.5	0.33	0.76	72.9	97.6	n/a	52.4	28.94	16.8	9.28	858	0.47	0.26	0.7	71.3	102.2	n/a	72.2	39.87	25	13.8	816	0	0	1	0	not recorded	0	0	1	0	Good
45-146-L	F	ACLT	R	L	CONTRALATERAL	4weeks	0.32	0.26	0.57	61.1	109.8	15.9	52.4	20.94	10.8	4.32	735	0.35	0.23	0.59	62	105.6	6.4	63	25.22	15.5	6.2	635	0	1	1	1	no gross damage	0	0	0	0	Good
46-046-L	CM	BE-R	R	L	CONTRALATERAL	4weeks	0.24	0.19	0.42	62.6	148.8	29.5	66.8	25.78	10.7	4.15	782	0.24	0.21	0.44	64.1	146.4	29.7	90.8	35.05	14.4	5.54	779	1	0	1	0	no gross damage	3	0	2	0	Good
46-151-L	CM	RECON	R	L	CONTRALATERAL	4weeks	0.23	0.26	0.49	71.2	150.4	n/a	54	22.9	7.5	3.2	914	0.26	0.24	0.51	72.9	148.1	n/a	80.2	34.01	13.8	5.87	821	0	0	1	0	no gross damage	3	0	1	0	Good
47-114-L	F	RECON	L	L	SURGICAL	4weeks	0.19	0.32	0.5	91.6	185.2	3.8	50.2	23.39	5.9	2.75	785	0.25	0.26	0.5	94.8	190.5	3.5	104.1	48.49	15.3	7.12	949	0	2	1	2	no gross damage	3	0	5	0	Good
47-023-L	CM	ACLT	L	L	SURGICAL	4weeks	0.22	0.27	0.48	84.7	176.2	35.6	47.9	28.77	6.6	3.98	1052	0.27	0.24	0.51	89.1	174.1	66	80	48.1	14.1	8.46	1073	1	2	2	2	no gross damage	3	0	10	0	Bad
47-126-L	F	RECON	R	L	CONTRALATERAL	4weeks	0.24	0.26	0.5	73.7	146.4	16.8	60.8	24.38	10	4.02	747	0.28	0.24	0.53	80.6	153.1	29.6	72.9	29.22	13.4	5.36	726	0	0	0	0	no gross damage	0	0	0	0	Good
47-151-L	F	BE-R	L	L	SURGICAL	4weeks	0.2	0.28	0.46	79.7	173.7	n/a	42.8	19.71	5.4	2.47	980	0.25	0.23	0.48	81.9	172.2	49.1	88.5	40.71	14.8	6.82	838	0	0	1	3	no gross damage	2	0	4	small cut on patella during harvest	Good
48-017-L	CM	BE-R	L	L	SURGICAL	4weeks	0.2	0.36	0.56	80.9	146	57.1	17.5	8.81	2.4	1.22	644	0.32	0.28	0.61	82.1	134.5	n/a	76.6	38.58	16.3	8.24	780	0	1	0	1	no gross damage	3	0	2	0	Good
48-024-L	F	BE-R	R	L	CONTRALATERAL	4weeks	0.3	0.22	0.52	62.3	123.4	5.7	46.2	22.66	8.3	4.08	1006	0.29	0.22	0.52	64	124.8	17.5	74.4	36.46	14.8	7.23	692	0	0	0	0	no gross damage	0	3	0	0	Good
48-052-L	CM	RECON	L	L	SURGICAL	4weeks	0.23	0.3	0.52	71.4	138.3	25.5	30.9	14.84	4.4	2.12	817	0.28	0.25	0.54	74.5	137.4	39.1	75.6	36.27	13.7	6.58	1050	0	1	1	2	no gross damage	3	0	7	0	Fair
48-064-L	F	ACLT	L	L	SURGICAL	4weeks	0.19	0.32	0.51	91.8	181.3	33.2	54.1	24.45	6.3	2.84	907	0.24	0.29	0.52	94.3	181.1	40.4	103.1	46.62	14.4	6.51	889	1	3	1	2	no gross damage	3	0	10	0	Bad
48-091-L	CM	ACLT	R	L	CONTRALATERAL	4weeks	0.23	0.28	0.49	89.8	182.5	n/a	68.7	37.85	9.9	5.45	700	0.26	0.24	0.5	92.6	186.8	n/a	93.3	51.42	15.3	8.46	1088	1	0	1	0	no gross damage	0	0	2	0	Good
35-124-L	CM	BE-R	L	L	SURGICAL	12weeks	0.36	0.3	0.65	75.6	117.2	n/a	39.2	24.67	9.5	5.99	925	0.42	0.28	0.72	77	106.5	n/a	64.5	40.58	18.9	11.86	805	1	0	0	0	not recorded	0	0	1	Sx lib was dry, Only 3ul obtained	Good
35-077-L	CM	BE-R	L	L	SURGICAL	12weeks	0.41	0.31	0.68	73.5	107.6	n/a	39.2	23.73	10.2	6.18	1048	0.41	0.26	0.66	72.2	109.1	n/a	63.2	38.23	18.2	11.03	1003	3	1	1	2	not recorded	4	0	7	0	Fair
38-020-L	F	BE-R	L	L	SURGICAL	12weeks	0.28	0.27	0.56	76.2	137.6	n/a	54.1	31.99	9	5.32	1160	0.38	0.24	0.66	75.7	115.7	n/a	63.8	37.71	16.6	9.82	1077	2	3	0	1	not recorded	4	0	6	0	Fair
37-032-L	F	BE-R	L	L	SURGICAL	12weeks	0.23	0.32	0.54	80.8	149.1	n/a	64.3	36.83	9.1	5.24	882	0.31	0.26	0.57	83	146.2	n/a	84	48.14	16.7	9.55	995	4	2	1	1	not recorded	4	0	8	0	Fair
35-099-L	F	BE-R	R	L	CONTRALATERAL	12weeks	0.25	0.28	0.53	75.9	142.7	n/a	50.5	33.74	8.2	5.45	986	0.35	0.25	0.64	77.2	121.5	n/a	62.4	41.71	14.5	9.71	797	1	1	0	0	not recorded	0	0	2	0	Good
33-147-L	CM	BE-R	R	L	CONTRALATERAL	12weeks	0.27	0.34	0.61	88.4	146	n/a	50.1	33.35	8.7	5.76	953	0.36	0.28	0.66	90.1	136.2	n/a	75	49.87	17.7	11.79	893	2	1	1	1	not recorded	4	0	5	0	Good
35-072-L	CM	BE-R	R	L	CONTRALATERAL	12weeks	0.2	0.31	0.48	88.6	184.7	n/a	53.3	34.51	6.4	4.15	1057	0.25	0.25	0.5	91.8	183.8	n/a	84.3	54.55	12.9	8.34	1307	1	0	0	0	not recorded	0	0	1	0	Good
37-057-L	F	BE-R	R	L	CONTRALATERAL	12weeks	0.21	0.34	0.54	78.3	145.7	n/a	84.6	42.15	10.7	5.32	835	0.27	0.27	0.55	79.5	145.9	n/a	116.9	58.22	20	9.95	951	0	0	1	0	not recorded	0	0	1	0	Good
34-142-L	F	ACLT	L	L	SURGICAL	12weeks	0.35	0.27	0.6	67.9	113.4	n/a	35.7	24.03	7.9	5.34	964	0.39	0.25	0.68	69	102.7	n/a	71.6	48.17	19.5	13.15	937	1	3	2	1	not recorded	4	7	7	0	Fair
35-068-L	F	ACLT	L	L	SURGICAL	12weeks	0.45	0.39	0.82	72.8	90	n/a	40.3	24.12	11.9	7.13	987	0.51	0.34	0.85	74	88.2	n/a	63.7	38.18	22.1	13.22	679	0	3	3	1	not recorded	4	0	7	0	Fair
37-081-L	CM	ACLT	L	L	SURGICAL	12weeks	0.27	0.35	0.59	87.2	148.3	n/a	57.7	36.03	10	6.26	826	0.32	0.28	0.59	88.1	150.3	n/a	91.6	57.26	19.3	12.06	858	4	2	2	2	not recorded	2	0	10	0	Bad
36-136-L	CM	ACLT	L	L	SURGICAL	12weeks	0.39	0.28	0.66	66.9	103.5	n/a	47.2	27.86	11.7	6.91	879	0.44	0.25	0.72	66.6	93.2	n/a	67.7	39.94	20.9	12.34	680	3	2	1	2	not recorded	4	0	8	0	Fair
35-142-L	CM	ACLT	R	L	CONTRALATERAL	12weeks	0.53	0.35	0.83	74.9	90.8	n/a	44.8	29.04	15.7	10.19	765	0.54	0.28	0.82	74.2	90.5	n/a	61.4	39.8	24.6	15.93	761	0	0	0	0	not recorded	0	0	0	0	Good
36-160-L	F	ACLT	R	L	CONTRALATERAL	12weeks	0.26	0.3	0.53	80	151.6	n/a	44.8	29.46	7.5	4.96	994	0.3	0.26	0.56	82.6	147.2	n/a	86.9	57.09	16	10.48	935	1	1	0	0	not recorded	0	0	2	0	Good
34-156-L	F	ACLT	R	L	CONTRALATERAL	12weeks	0.43	0.37	0.71	72.2	104.2	n/a	35.7	22.97	10.7	6.88	668	0.44	0.27	0.72	72.9	103.8	n/a	63.3	40.68	18.8	12.09	849	2	0	2	0	not recorded	0	0	4	0	Good
36-120-L	CM	ACLT	R	L	CONTRALATERAL	12weeks	0.27	0.27	0.51	81.9	160.3	n/a	59.9	37.85	9.6	6.04	1155	0.31	0.24	0.57	82.4	145.3	n/a	80.1	50.65	17.6	11.15	1153	2	0	1	0	not recorded	0	0	3	0	Good
35-070-L	F	RECON	L	L	SURGICAL	12weeks	0.42	0.34	0.73	74.6	101.7	n/a	41.6	23.85	12.3	7.07	829	0.48	0.29	0.79	73.8	93.3	n/a	67.5	38.67	23.5	13.49	716	4	1	2	2	not recorded	4	0	9	0	Bad
34-049-L	CM	RECON	L	L	SURGICAL	12weeks	0.24	0.32	0.56	88.9	160.9	n/a	43.1	28.48	6.9	4.57	973	0.33	0.26	0.62	89.5	145.2	n/a	83.1	54.93	17.6	11.63	1115	2	1	2	2	not recorded	4	0	7	0	Fair
35-106-L	CM	RECON	L	L	SURGICAL	12weeks	0.24	0.3	0.54	77.4	143	n/a	52.7	33.37	7.9	5.01	975	0.29	0.27	0.58	78.4	137	n/a	98.1	62.12	16.9	10.67	1047	2	4	1	2	not recorded	4	0	9	0	Bad
35-047-L	F	RECON	L	L	SURGICAL	12weeks	0.21	0.28	0.46	81.8	177.7	n/a	66.6	34.65	8.3	4.31	935	0.25	0.22	0.47	84.5	179.5	n/a	87.5	45.5	14.4	7.5	1102	1	1	4	1	not recorded	4	0	7	0	Fair
35-097-L	F	RECON	R	L	CONTRALATERAL	12weeks	0.34	0.28	0.61	75.8	128.8	n/a	48.5	31.48	9.9	6.44	987	0.39	0.25	0.66	76.2	120.7	n/a	73	47.4	18.5	11.98	791	3	0	1	1	not recorded	0	0	5	0	Good
35-022-L	CM	RECON	R	L	CONTRALATERAL	12weeks	0.43	0.33	0.7	76.1	108.6	n/a	35.6	22.19	10.4	6.51	873	0.43	0.28	0.72	77.2	108	n/a	64.1	40	20.2	12.59	852	0	0	0	1	not recorded	0	0	1	0	Good
36-023-L	CM	RECON	R	L	CONTRALATERAL	12weeks	0.4	0.29	0.68	71.3	107.2	n/a	53.8	30.69	12.8	7.3	873	0.42	0.25	0.68	70.1	103.3	n/a	69.7	39.75	22	12.53	661	1	0	0	0	not recorded	0	0	1	0	Good
38-055-L	F	RECON	R	L	CONTRALATERAL	12weeks	0.43	0.33	0.71	76	107.9	n/a	44	24.96	12.1	6.88	871	0.44	0.27	0.72	74.5	103.8	n/a	65.8	37.35	21.7	12.31	825	0	0	1	0	not recorded	0	0	1	0	Good
45-146-L	F	ACLT	R	L	CONTRALATERAL	12weeks	0.21	0.29	0.5	72.1	144.8	22.4	66.6	27.63	8.3	3.45	858	0.27	0.24	0.52	73.2	140.2	n/a	82.1	34.06	14	5.82	818	0	1	1	1	no gross damage	0	0	0	0	Good
46-046-L	CM	BE-R	R	L	CONTRALATERAL	12weeks	0.2	0.24	0.43	74.1	170.4	31	58.8	24.88	7.4	3.11	562	0.22	0.24	0.46	76.5	165.8	29.5	102	43.13	13.4	5.65	824	1	0	1	0	no gross damage	3	0	2	0	Good
46-151-L	CM	RECON	R	L	CONTRALATERAL	12weeks	0.19	0.28	0.46	79	170.5	13	61.5	27.25	7.2	3.18	880	0.24	0.26	0.48	81	168.6	10.9	98	43.44	14.2	6.31	824	0	0	1	0	no gross damage	3	0	1	0	Good
47-114-L	F	RECON	L	L	SURGICAL	12weeks	0.18	0.33	0.51	95.8	186.8	n/a	58.2	27.66	6.5	3.1	713	0.25	0.28	0.53	96.4	183.3	n/a	93.1	44.22	13.8	6.53	621	0	2	1	2	no gross damage	3	0	5	0	Good
47-023-L	CM	ACLT	L	L	SURGICAL	12weeks	0.24	0.26	0.5	81.6	162.1	n/a	47.8	29.73	7.2	4.48	910	0.29	0.25	0.54	87	161.1	14.2	83.2	51.76	15.4	9.59	961	1	2	2	2	no gross damage	3	0	10	0	Bad
47-126-L	F	RECON	R	L	CONTRALATERAL	12weeks	0.23	0.29	0.5	78.2	157.1	n/a	57	23.14	8.5	3.43	573	0.29	0.25	0.56	82.3	148.5	25.1	64.1	26	11.4	4.65	638	0	0	0	0	no gross damage	0	0	0	0	Good
47-151-L	F	BE-R	L	L	SURGICAL	12weeks	0.19	0.28	0.46	80.9	175.4	n/a	59.2	28.06	7.1	3.35	772	0.24	0.24	0.47	84.4	178.4	n/a	87.3	41.39	14	6.64	750	0	0	1	3	no gross damage	2	0	4	small cut on patella during harvest	Good
48-017-L	CM	BE-R	L	L	SURGICAL	12weeks	0.22	0.33	0.54	100.8	189.6	n/a	56.8	30.6	8	4.31	771	0.27	0.29	0.58	103.6	183.4	n/a	95.1	51.27	15.3	8.26	820	0	1	0	1	no gross damage	3	0	2	0	Good
48-024-L	F	BE-R	R	L	CONTRALATERAL	12weeks	0.2	0.24	0.43	76.7	179.1	43.5	48.5	26.23	6.1	3.29	945	0.22	0.23	0.46	76.6	166.9	77.8	89.9	48.66	11.9	6.43	758	0	0	0	0	no gross damage	0	3	0	0	Good
48-052-L	CM	RECON	L	L	SURGICAL	12weeks	0.21	0.27	0.48	80.3	168.6	25.4	37	20.13	4.8	2.61	926	0.26	0.24	0.5	82.5	165.1	59.5	76.4	41.55	12.3	6.69	1045	0	1	1	2	no gross damage	3	0	7	0	Fair
48-064-L	F	ACLT	L	L	SURGICAL	12weeks	0.2	0.32	0.51	90.4	178.5	n/a	63.8	29.61	7.5	3.49	730	0.24	0.27	0.5	91.4	181.3	26.1	95.4	44.26	13.5	6.27	859	1	3	1	2	no gross damage	3	0	10	0	Bad
48-091-L	CM	ACLT	R	L	CONTRALATERAL	12weeks	0.23	0.28	0.5	91.1	182.6	n/a	54.4	31.98	7.9	4.62	829	0.28	0.25	0.55	96	176.2	n/a	78.8	46.33	14	8.22	904	1	0	1	0	no gross damage	0	0	2	0	Good
35-124-L	CM	BE-R	L	L	SURGICAL	26weeks	0.43	0.3	0.72	75.8	106	n/a	38.3	25.86	10.2	6.93	950	0.45	0.27	0.74	75.9	103.3	n/a	70.3	47.55	23.1	15.62	658	1	0	0	0	not recorded	0	0	1	Sx lib was dry, Only 3ul obtained	Good
35-077-L	CM	BE-R	L	L	SURGICAL	26weeks	0.38	0.28	0.63	74.2	118	n/a	40.2	25.34	8.9	5.59	1040	0.41	0.26	0.69	73.5	107.3	n/a	69	43.47	19	11.94	1237	3	1	1	2	not recorded	4	0	7	0	Fair
38-020-L	F	BE-R	L	L	SURGICAL	26weeks	0.33	0.31	0.6	80.6	137.3	n/a	55.6	36.14	10.1	6.59	1158	0.35	0.25	0.61	79.5	131.3	17.3	68.2	44.33	16.7	10.83	1009	2	3	0	1	not recorded	4	0	6	0	Fair
37-032-L	F	BE-R	L	L	SURGICAL	26weeks	0.21	0.32	0.51	83.8	163.3	4.8	60	36.4	7.8	4.72	1023	0.28	0.24	0.53	86.1	163.5	20	86.3	52.39	14.6	8.84	1024	4	2	1	1	not recorded	4	0	8	0	Fair
35-099-L	F	BE-R	R	L	CONTRALATERAL	26weeks	0.38	0.3	0.66	77.3	117.4	n/a	48.8	35.59	11.2	8.2	1011	0.4	0.26	0.66	77.5	117.5	n/a	64.9	47.32	18.3	13.31	817	1	1	0	0	not recorded	0	0	2	0	Good
33-147-L	CM	BE-R	R	L	CONTRALATERAL	26weeks	0.31	0.33	0.62	83.6	136.2	n/a	59.4	39.48	10.6	7.06	1046	0.36	0.27	0.62	85	136.8	n/a	81.9	54.49	19.2	12.78	842	2	1	1	1	not recorded	4	0	5	0	Good
35-072-L	CM	BE-R	R	L	CONTRALATERAL	26weeks	0.23	0.32	0.52	87	166.9	n/a	61.5	44.07	7.9	5.66	1243	0.29	0.24	0.54	89.9	167.7	n/a	78.1	55.98	14.6	10.45	1474	1	0	0	0	not recorded	0	0	1	0	Good
37-057-L	F	BE-R	R	L	CONTRALATERAL	26weeks	0.22	0.32	0.54	75.1	138.3	n/a	65.4	37.65	8.9	5.1	947	0.3	0.27	0.59	75.3	128.4	23.4	88.4	50.9	17.3	9.97	915	0	0	1	0	not recorded	0	0	1	0	Good
34-142-L	F	ACLT	L	L	SURGICAL	26weeks	0.34	0.23	0.56	67.5	121.4	n/a	39.7	28.94	8	5.86	986	0.35	0.25	0.63	70.3	112.3	n/a	75.1	54.76	18.1	13.2	839	1	3	2	1	not recorded	4	7	7	0	Fair
35-068-L	F	ACLT	L	L	SURGICAL	26weeks	0.43	0.35	0.72	75	104	n/a	46.5	27.14	12.4	7.24	977	0.47	0.29	0.77	75.8	99.4	n/a	72.2	42.08	23.6	13.76	615	0	3	3	1	not recorded	4	0	7	0	Fair
37-081-L	CM	ACLT	L	L	SURGICAL	26weeks	0.28	0.3	0.55	81.9	149.1	3.8	58.1	35.6	9.8	6	1014	0.32	0.27	0.61	82.9	137.1	61.6	81.2	49.79	16.5	10.13	876	4	2	2	2	not recorded	2	0	10	0	Bad
36-136-L	CM	ACLT	L	L	SURGICAL	26weeks	0.44	0.3	0.73	68.5	94.3	7.7	44	28.74	12.1	7.9	896	0.48	0.28	0.76	70.4	92.5	7.3	66.7	43.53	23.3	15.19	644	3	2	1	2	not recorded	4	0	8	0	Fair
35-142-L	CM	ACLT	R	L	CONTRALATERAL	26weeks	0.26	0.33	0.59	81.2	136.8	n/a	50.7	36.12	8.3	5.9	994	0.37	0.27	0.67	81.7	122.4	n/a	67.1	47.86	17.4	12.39	739	0	0	0	0	not recorded	0	0	0	0	Good
36-160-L	F	ACLT	R	L	CONTRALATERAL	26weeks	0.23	0.3	0.52	84.7	163.9	n/a	54.2	38.21	7.8	5.47	1026	0.29	0.25	0.55	86.8	157.7	n/a	82.9	58.42	15.2	10.68	914	1	1	0	0	not recorded	0	0	2	0	Good
34-156-L	F	ACLT	R	L	CONTRALATERAL	26weeks	0.25	0.32	0.57	77	136.8	n/a	55.6	37.06	9.1	6.05	983	0.36	0.24	0.64	77.1	121.8	n/a	76.6	51.02	17.6	11.74	840	2	0	2	0	not recorded	0	0	4	0	Good
36-120-L	CM	ACLT	R	L	CONTRALATERAL	26weeks	0.36	0.27	0.6	75.7	128.4	n/a	41.8	29.8	8.3	5.91	1038	0.41	0.23	0.67	77.5	118.9	n/a	66.5	47.42	19.2	13.7	898	2	0	1	0	not recorded	0	0	3	0	Good
35-070-L	F	RECON	L	L	SURGICAL	26weeks	0.21	0.33	0.54	84	156.6	n/a	60.3	38.15	8.5	5.36	1048	0.32	0.27	0.61	84.9	142.5	n/a	88.3	55.91	17.2	10.92	904	4	1	2	2	not recorded	4	0	9	0	Bad
34-049-L	CM	RECON	L	L	SURGICAL	26weeks	0.28	0.35	0.59	87	147.2	n/a	54	37.33	9.3	6.44	1122	0.37	0.28	0.65	90	141.4	n/a	80.1	55.34	18.5	12.77	829	2	1	2	2	not recorded	4	0	7	0	Fair
35-106-L	CM	RECON	L	L	SURGICAL	26weeks	0.21	0.32	0.53	87.1	166.5	n/a	63.2	41.84	8.2	5.42	1129	0.25	0.28	0.53	88.5	168	n/a	117	77.48	16.5	10.95	1098	2	4	1	2	not recorded	4	0	9	0	Bad
35-047-L	F	RECON	L	L	SURGICAL	26weeks	0.31	0.27	0.56	70	125.9	65.9	49.6	31.12	9.2	5.76	948	0.36	0.23	0.61	71.2	117.3	42.1	64.5	40.47	16	10.03	937	1	1	4	1	not recorded	4	0	7	0	Fair
35-097-L	F	RECON	R	L	CONTRALATERAL	26weeks	0.36	0.27	0.6	77.5	128.8	n/a	54	35.56	10.8	7.1	940	0.37	0.25	0.63	78.9	125.2	n/a	74.6	49.06	18.5	12.16	795	3	0	1	1	not recorded	0	0	5	0	Good
35-022-L	CM	RECON	R	L	CONTRALATERAL	26weeks	0.3	0.3	0.6	78.6	131.8	n/a	46	29.25	8.8	5.61	983	0.35	0.26	0.63	78.4	126.2	n/a	74.5	47.41	19	12.06	769	0	0	0	1	not recorded	0	0	1	0	Good
36-023-L	CM	RECON	R	L	CONTRALATERAL	26weeks	0.58	0.36	0.9	68.7	76.7	10.1	47.6	30.39	18.1	11.54	1016	0.59	0.29	0.86	68.7	81	10.9	64.3	41	27.9	17.82	650	1	0	0	0	not recorded	0	0	1	0	Good
38-055-L	F	RECON	R	L	CONTRALATERAL	26weeks	0.28	0.33	0.6	79.6	132.5	n/a	60.8	35.62	10.1	5.89	873	0.37	0.25	0.61	80.4	132.7	n/a	72.2	42.29	18.8	11.04	1126	0	0	1	0	not recorded	0	0	1	0	Good
45-146-L	F	ACLT	R	L	CONTRALATERAL	26weeks	0.2	0.28	0.48	71.4	149.2	23.7	56.4	25.25	7.1	3.18	815	0.27	0.23	0.5	73.4	146.2	35.6	77.9	34.88	12.9	5.8	691	0	1	1	1	no gross damage	0	0	0	0	Good
46-046-L	CM	BE-R	R	L	CONTRALATERAL	26weeks	0.27	0.21	0.46	65.2	142.4	n/a	47.6	22.78	7.7	3.69	689	0.27	0.23	0.51	66.9	132.9	n/a	71.8	34.31	12.9	6.15	877	1	0	1	0	no gross damage	3	0	2	0	Good
46-151-L	CM	RECON	R	L	CONTRALATERAL	26weeks	0.22	0.27	0.48	73.8	154.2	n/a	53.6	25.89	7.2	3.46	1030	0.25	0.24	0.49	74.9	152.3	n/a	80.1	38.71	13.2	6.39	794	0	0	1	0	no gross damage	3	0	1	0	Good
47-114-L	F	RECON	L	L	SURGICAL	26weeks	0.23	0.32	0.56	88.8	160.1	n/a	51.9	24.81	7.5	3.58	573	0.31	0.27	0.59	90.1	153.4	n/a	80.9	38.65	15.1	7.2	565	0	2	1	2	no gross damage	3	0	5	0	Good
47-023-L	CM	ACLT	L	L	SURGICAL	26weeks	0.27	0.26	0.52	83.2	162.6	n/a	45.2	31.71	7.4	5.17	1220	0.31	0.24	0.54	83.2	156.7	n/a	69.9	49.06	14.1	9.92	944	1	2	2	2	no gross damage	3	0	10	0	Bad
47-126-L	F	RECON	R	L	CONTRALATERAL	26weeks	0.22	0.3	0.51	78.4	155.2	n/a	51.2	21.74	7.2	3.07	698	0.31	0.25	0.57	83.2	147.8	17.4	71	30.17	13.7	5.83	836	0	0	0	0	no gross damage	0	0	0	0	Good
47-151-L	F	BE-R	L	L	SURGICAL	26weeks	0.19	0.27	0.45	83.2	186.9	n/a	52.2	28.44	6	3.25	761	0.25	0.23	0.47	87.2	183.6	n/a	75.7	41.23	12.3	6.69	848	0	0	1	3	no gross damage	2	0	4	small cut on patella during harvest	Good
48-017-L	CM	BE-R	L	L	SURGICAL	26weeks	0.22	0.3	0.53	89.6	169.9	n/a	56.7	34.39	8.3	5.03	852	0.28	0.29	0.56	98	178	n/a	81.5	49.49	14.6	8.85	838	0	1	0	1	no gross damage	3	0	2	0	Good
48-024-L	F	BE-R	R	L	CONTRALATERAL	26weeks	0.2	0.27	0.47	81.2	172.7	n/a	48.4	31.1	6.2	3.98	1066	0.25	0.24	0.49	82.7	168.6	49.3	82.2	52.84	12.5	8.02	795	0	0	0	0	no gross damage	0	3	0	0	Good
48-052-L	CM	RECON	L	L	SURGICAL	26weeks	0.25	0.3	0.54	76.9	142.8	5.4	43.1	27.24	6.3	3.99	996	0.3	0.24	0.56	78.6	141.5	53.4	73.5	46.43	14.5	9.18	1159	0	1	1	2	no gross damage	3	0	7	0	Fair
48-064-L	F	ACLT	L	L	SURGICAL	26weeks	0.19	0.32	0.5	98	195.9	n/a	70.1	35.91	7.8	4	973	0.24	0.27	0.52	99.2	193.1	n/a	93.9	48.08	13.2	6.78	899	1	3	1	2	no gross damage	3	0	10	0	Bad
48-091-L	CM	ACLT	R	L	CONTRALATERAL	26weeks	0.29	0.28	0.57	86.1	152.8	n/a	54.5	38.18	9.6	6.71	930	0.35	0.25	0.62	89	143.7	n/a	61.9	43.4	15.2	10.66	799	1	0	1	0	no gross damage	0	0	2	0	Good
35-124-L	CM	BE-R	L	L	SURGICAL	52weeks	0.39	0.34	0.67	85.8	129.4	n/a	50.6	35.82	10.7	7.55	1047	0.43	0.27	0.71	82.4	116.9	n/a	76.5	54.19	22.3	15.78	770	1	0	0	0	not recorded	0	0	1	Sx lib was dry, Only 3ul obtained	Good
35-077-L	CM	BE-R	L	L	SURGICAL	52weeks	0.42	0.28	0.65	77.1	118.4	n/a	28.1	19.07	7.4	5.05	921	0.41	0.26	0.69	77.9	113.3	n/a	69.4	47.08	19.3	13.1	1141	3	1	1	2	not recorded	4	0	7	0	Fair
38-020-L	F	BE-R	L	L	SURGICAL	52weeks	0.28	0.29	0.56	81.1	144.2	11.1	55.6	37.56	8.4	5.67	1121	0.34	0.25	0.61	80.4	132.7	34.7	68.8	46.43	15.8	10.66	1025	2	3	0	1	not recorded	4	0	6	0	Fair
37-032-L	F	BE-R	L	L	SURGICAL	52weeks	0.2	0.33	0.52	88.7	170.5	n/a	56.4	39.21	7.2	5	999	0.26	0.27	0.53	90.7	170.8	n/a	94.9	65.98	14.7	10.19	1136	4	2	1	1	not recorded	4	0	8	0	Fair
35-099-L	F	BE-R	R	L	CONTRALATERAL	52weeks	0.28	0.3	0.56	79.3	142.6	n/a	61.7	47.18	10.2	7.78	1049	0.35	0.23	0.59	79.9	136.2	n/a	74.3	56.8	17.7	13.53	913	1	1	0	0	not recorded	0	0	2	0	Good
33-147-L	CM	BE-R	R	L	CONTRALATERAL	52weeks	0.35	0.35	0.67	87.8	132.5	n/a	53.4	36.71	10.7	7.38	932	0.41	0.28	0.69	87.8	128.1	n/a	71.5	49.19	19.4	13.38	722	2	1	1	1	not recorded	4	0	5	0	Good
35-072-L	CM	BE-R	R	L	CONTRALATERAL	52weeks	0.27	0.31	0.56	76.7	136.9	n/a	49.5	39.54	7.6	6.07	1277	0.35	0.25	0.62	81.9	133.7	50.2	69.2	55.3	16	12.77	1183	1	0	0	0	not recorded	0	0	1	0	Good
37-057-L	F	BE-R	R	L	CONTRALATERAL	52weeks	0.24	0.33	0.56	73.1	130.3	25.9	61.4	40.69	9.1	6.01	1058	0.31	0.26	0.58	74	126.7	14.3	75.3	49.94	15.5	10.28	936	0	0	1	0	not recorded	0	0	1	0	Good
34-142-L	F	ACLT	L	L	SURGICAL	52weeks	0.39	0.28	0.6	74.1	125.6	n/a	44.5	34.68	9.7	7.6	1196	0.36	0.26	0.62	73.9	121.3	26.1	73	56.9	18	14.08	922	1	3	2	1	not recorded	4	7	7	0	Fair
35-068-L	F	ACLT	L	L	SURGICAL	52weeks	0.45	0.34	0.74	75.7	102.7	n/a	42.4	27.48	11	7.11	1041	0.47	0.29	0.77	75.1	98	5.8	63	40.83	20.7	13.4	669	0	3	3	1	not recorded	4	0	7	0	Fair
37-081-L	CM	ACLT	L	L	SURGICAL	52weeks	0.25	0.31	0.56	84.6	153.1	n/a	52.4	31.53	8.1	4.88	990	0.3	0.28	0.6	83.8	141.6	n/a	83.1	50.03	15.3	9.22	847	4	2	2	2	not recorded	2	0	10	0	Bad
36-136-L	CM	ACLT	L	L	SURGICAL	52weeks	0.29	0.28	0.56	75.2	133.8	n/a	54.8	39.34	9.4	6.75	1002	0.35	0.25	0.62	78.9	127.6	n/a	70.7	50.76	16.2	11.66	625	3	2	1	2	not recorded	4	0	8	0	Fair
35-142-L	CM	ACLT	R	L	CONTRALATERAL	52weeks	0.39	0.34	0.71	79.2	113.1	n/a	46.7	37.89	10.9	8.82	968	0.47	0.28	0.77	80.8	106.6	n/a	61.9	50.18	21.6	17.5	826	0	0	0	0	not recorded	0	0	0	0	Good
36-160-L	F	ACLT	R	L	CONTRALATERAL	52weeks	0.29	0.31	0.57	77.8	139.3	n/a	49.6	37.88	8.4	6.43	1171	0.34	0.24	0.58	77.9	134.8	n/a	70.4	53.7	15.8	12.04	872	1	1	0	0	not recorded	0	0	2	0	Good
34-156-L	F	ACLT	R	L	CONTRALATERAL	52weeks	0.28	0.33	0.61	75.1	129.1	7.9	46	31.78	8.6	5.96	1004	0.37	0.26	0.65	76.3	120.2	9.3	74.1	51.21	17.5	12.1	820	2	0	2	0	not recorded	0	0	4	0	Good
36-120-L	CM	ACLT	R	L	CONTRALATERAL	52weeks	0.27	0.28	0.54	81.5	150.5	n/a	52.5	38.56	8.3	6.12	1177	0.34	0.24	0.61	84	139.3	n/a	70.8	51.95	16.3	11.99	999	2	0	1	0	not recorded	0	0	3	0	Good
35-070-L	F	RECON	L	L	SURGICAL	52weeks	0.29	0.34	0.61	78	128.5	n/a	48.6	31.76	8.6	5.64	996	0.37	0.27	0.64	78.8	123.5	n/a	75.3	49.15	18	11.74	830	4	1	2	2	not recorded	4	0	9	0	Bad
34-049-L	CM	RECON	L	L	SURGICAL	52weeks	0.47	0.37	0.8	80.6	101.7	n/a	48.5	35.33	12.6	9.18	1036	0.55	0.29	0.85	81.1	96.3	n/a	65.3	47.53	25.5	18.59	749	2	1	2	2	not recorded	4	0	7	0	Fair
35-106-L	CM	RECON	L	L	SURGICAL	52weeks	0.24	0.32	0.54	85.4	157.5	n/a	56.2	41.96	7.8	5.85	1183	0.27	0.27	0.54	88.3	165.7	n/a	106.1	79.17	16.6	12.38	1009	2	4	1	2	not recorded	4	0	9	0	Bad
35-047-L	F	RECON	L	L	SURGICAL	52weeks	0.37	0.29	0.64	70.8	113.8	11.2	47.8	33.05	9.2	6.33	1044	0.42	0.23	0.66	69.9	109.7	22.9	59.1	40.81	17.2	11.91	1201	1	1	4	1	not recorded	4	0	7	0	Fair
35-097-L	F	RECON	R	L	CONTRALATERAL	52weeks	0.31	0.28	0.58	80.5	139.5	n/a	55.8	41.62	9.3	6.97	1079	0.38	0.25	0.66	81.7	126.8	n/a	72.3	53.95	17.6	13.11	1076	3	0	1	1	not recorded	0	0	5	0	Good
35-022-L	CM	RECON	R	L	CONTRALATERAL	52weeks	0.4	0.33	0.68	77.6	114.9	n/a	47.7	30.31	11.8	7.5	974	0.42	0.28	0.69	78.1	113.9	n/a	71.3	45.32	21.4	13.6	743	0	0	0	1	not recorded	0	0	1	0	Good
36-023-L	CM	RECON	R	L	CONTRALATERAL	52weeks	0.45	0.3	0.73	72.1	98.9	10.8	n/a	28.48	n/a	7.87	888	0.49	0.26	0.75	72.1	96.6	10.8	n/a	40.29	n/a	14.75	561	1	0	0	0	not recorded	0	0	1	0	Good
38-055-L	F	RECON	R	L	CONTRALATERAL	52weeks	0.26	0.37	0.6	86	144.2	n/a	60	38.37	9.5	6.1	774	0.34	0.27	0.62	87.3	142.7	n/a	77.9	49.83	18	11.51	1074	0	0	1	0	not recorded	0	0	1	0	Good
45-146-L	F	ACLT	R	L	CONTRALATERAL	52weeks	0.24	0.29	0.51	66.7	131.1	n/a	48.4	24.52	6.7	3.37	737	0.32	0.29	0.59	71.9	121.6	5	64.2	32.5	12.7	6.41	627	0	1	1	1	no gross damage	0	0	0	0	Good
46-046-L	CM	BE-R	R	L	CONTRALATERAL	52weeks	0.24	0.25	0.48	72	152	n/a	49.2	27.62	6.7	3.78	954	0.26	0.24	0.51	73.8	144.8	n/a	68.9	38.73	12.1	6.79	779	1	0	1	0	no gross damage	3	0	2	0	Good
46-151-L	CM	RECON	R	L	CONTRALATERAL	52weeks	0.23	0.28	0.52	77.8	151.4	n/a	49.4	27.32	6.7	3.72	999	0.29	0.24	0.55	80.3	147.7	n/a	72.6	40.15	14	7.72	1044	0	0	1	0	no gross damage	3	0	1	0	Good
47-114-L	F	RECON	L	L	SURGICAL	52weeks	0.2	0.31	0.52	94.1	180.6	n/a	57.4	29.49	7.3	3.76	704	0.28	0.28	0.56	101.4	182.6	n/a	79.3	40.76	13.5	6.96	635	0	2	1	2	no gross damage	3	0	5	0	Good
47-023-L	CM	ACLT	L	L	SURGICAL	52weeks	0.24	0.27	0.51	87	169.5	n/a	54.6	43.3	7.9	6.28	1162	0.3	0.25	0.55	94.3	170.4	n/a	64.7	51.31	13.3	10.55	1196	1	2	2	2	no gross damage	3	0	10	0	Bad
47-126-L	F	RECON	R	L	CONTRALATERAL	52weeks	0.22	0.33	0.55	80	146.9	n/a	49.8	22.44	7.4	3.32	644	0.31	0.26	0.56	86.5	154.5	n/a	63.8	28.79	12.4	5.57	599	0	0	0	0	no gross damage	0	0	0	0	Good
47-151-L	F	BE-R	L	L	SURGICAL	52weeks	0.18	0.27	0.44	89.9	202.7	n/a	50.1	31.92	5.4	3.45	1069	0.26	0.23	0.47	94.2	199.8	n/a	74.9	47.69	12.2	7.76	927	0	0	1	3	no gross damage	2	0	4	small cut on patella during harvest	Good
48-017-L	CM	BE-R	L	L	SURGICAL	52weeks	0.27	0.34	0.59	93.9	164.1	n/a	42.2	30.86	6.9	5.08	1029	0.34	0.29	0.63	101.6	166.9	n/a	68.4	50.08	14.4	10.57	877	0	1	0	1	no gross damage	3	0	2	0	Good
48-024-L	F	BE-R	R	L	CONTRALATERAL	52weeks	0.2	0.26	0.46	86.7	188.6	n/a	41.5	31.17	5.5	4.11	1103	0.22	0.24	0.46	89.4	194.7	n/a	86.5	65.08	11.8	8.89	994	0	0	0	0	no gross damage	0	3	0	0	Good
48-052-L	CM	RECON	L	L	SURGICAL	52weeks	0.23	0.31	0.52	85.4	166.7	n/a	51.5	38.23	6.7	4.99	1181	0.27	0.24	0.5	86.9	173.3	14.9	67.9	50.41	12.1	9.01	1144	0	1	1	2	no gross damage	3	0	7	0	Fair
48-064-L	F	ACLT	L	L	SURGICAL	52weeks	0.21	0.33	0.54	98.8	184.6	n/a	59.2	33.36	7.4	4.19	836	0.27	0.27	0.53	100.7	190.4	n/a	85	47.96	13.5	7.59	835	1	3	1	2	no gross damage	3	0	10	0	Bad
48-091-L	CM	ACLT	R	L	CONTRALATERAL	52weeks	0.28	0.3	0.57	92.7	164	n/a	50.5	41.04	8.7	7.11	840	0.33	0.27	0.62	95.1	156.2	n/a	58.9	47.92	13.1	10.65	771	1	0	1	0	no gross damage	0	0	2	0	Good
35-124-R	CM	BE-R	L	R	CONTRALATERAL	Pre-Sx	0.45	0.33	0.72	76.4	107.4	n/a	48.7	25.79	13.2	7	997	0.45	0.28	0.74	77.2	104.3	n/a	70.5	37.39	22.9	12.14	721	1	0	1	0	not recorded	0	0	2	0	Good
35-077-R	CM	BE-R	L	R	CONTRALATERAL	Pre-Sx	0.58	0.4	0.95	65.8	71.3	n/a	39.4	20.57	14.9	7.77	941	0.58	0.33	0.88	68.6	78.6	n/a	61	31.85	25.2	13.18	969	1	0	0	0	not recorded	0	0	1	0	Good
38-020-R	F	BE-R	L	R	CONTRALATERAL	Pre-Sx	0.39	0.34	0.66	79.6	125.9	n/a	64.6	35.53	13.8	7.58	890	0.36	0.26	0.59	79.2	137.2	n/a	67.8	37.29	16.5	9.05	873	2	0	0	0	not recorded	0	0	2	0	Good
37-032-R	F	BE-R	L	R	CONTRALATERAL	Pre-Sx	0.29	0.3	0.56	74	131.7	n/a	55.9	30.13	10.2	5.5	897	0.33	0.26	0.6	75.6	126.9	n/a	78.5	42.32	17.9	9.65	1169	1	0	1	0	not recorded	0	0	2	0	Good
35-099-R	F	BE-R	R	R	SURGICAL	Pre-Sx	0.3	0.27	0.55	78.9	144.2	n/a	59.3	32.71	11.3	6.26	932	0.37	0.25	0.67	78.9	121.3	n/a	76.1	42.01	18.5	10.2	781	1	0	0	2	not recorded	0	0	3	0	Good
33-147-R	CM	BE-R	R	R	SURGICAL	Pre-Sx	0.38	0.35	0.63	81.3	132.8	n/a	59.1	33.08	12.6	7.07	1145	0.39	0.26	0.64	85.3	135.1	n/a	78.5	43.97	20.4	11.41	647	2	0	1	0	not recorded	0	0	3	0	Good
35-072-R	CM	BE-R	R	R	SURGICAL	Pre-Sx	0.36	0.31	0.6	70.9	120.3	n/a	56.2	29.82	11.7	6.23	1079	0.41	0.23	0.65	72.5	111.6	n/a	72.7	38.58	21.2	11.26	993	1	0	0	2	not recorded	4	0	3	0	Good
37-057-R	F	BE-R	R	R	SURGICAL	Pre-Sx	0.5	0.36	0.79	65.4	83.4	n/a	50.4	27.99	16.1	8.91	959	0.5	0.27	0.76	64.8	85.2	n/a	65.7	36.49	24.3	13.47	964	2	1	1	1	not recorded	4	2	5	0	Good
34-142-R	F	ACLT	L	R	CONTRALATERAL	Pre-Sx	0.51	0.35	0.84	67	81	n/a	41.4	22.9	14.2	7.82	1013	0.54	0.3	0.85	68	81.7	2.9	69.3	38.28	27.3	15.11	787	0	0	0	0	not recorded	0	0	0	0	Good
35-068-R	F	ACLT	L	R	CONTRALATERAL	Pre-Sx	0.53	0.36	0.85	71	84.4	n/a	50.1	27.42	16.6	9.07	959	0.55	0.32	0.86	71.6	83.3	n/a	73.5	40.2	29.1	15.94	708	2	0	0	0	not recorded	0	0	2	0	Good
37-081-R	CM	ACLT	L	R	CONTRALATERAL	Pre-Sx	0.34	0.3	0.62	74.9	120.8	n/a	52.4	31.43	10.5	6.31	896	0.38	0.27	0.66	77	116.6	n/a	67.5	40.51	18.7	11.21	634	2	0	0	0	not recorded	0	0	2	0	Good
36-136-R	CM	ACLT	L	R	CONTRALATERAL	Pre-Sx	0.45	0.33	0.78	69.6	90.7	n/a	42.6	23.43	13.3	7.3	1031	0.5	0.3	0.82	68.8	85.6	n/a	59	32.46	21.6	11.86	773	1	1	0	1	not recorded	0	0	3	0	Good
35-142-R	CM	ACLT	R	R	SURGICAL	Pre-Sx	0.51	0.38	0.83	79.9	97.5	n/a	52.4	26.68	18.2	9.27	687	0.53	0.29	0.83	77.1	93.7	n/a	74.5	37.94	27.9	14.18	699	0	1	0	1	not recorded	0	0	2	0	Good
36-160-R	F	ACLT	R	R	SURGICAL	Pre-Sx	0.35	0.27	0.59	69.1	118.2	n/a	51.4	25.75	12.6	6.3	921	0.38	0.23	0.64	69.9	109.6	n/a	77	38.56	20.8	10.43	733	2	4	1	1	not recorded	4	0	8	0	Fair
34-156-R	F	ACLT	R	R	SURGICAL	Pre-Sx	0.46	0.32	0.7	71.1	102.1	n/a	53.4	29.57	15.5	8.61	890	0.44	0.26	0.71	72	101.9	n/a	75.1	41.58	23.9	13.25	838	3	2	3	3	not recorded	4	0	11	some anterior damage on the tibia may be due to meniscal damage during surgery (right knee)	Bad
36-120-R	CM	ACLT	R	R	SURGICAL	Pre-Sx	0.35	0.29	0.62	76.9	124.9	n/a	46.3	27	10.3	6.02	1172	0.41	0.26	0.7	78.4	114.7	n/a	66.7	38.91	19.1	11.14	767	0	2	3	4	not recorded	4	0	9	0	Bad
35-070-R	F	RECON	L	R	CONTRALATERAL	Pre-Sx	0.49	0.34	0.76	75.3	100	n/a	59.5	29.3	16.8	8.29	1079	0.47	0.28	0.74	73.3	99.1	n/a	70.4	34.66	23.9	11.77	667	1	0	0	0	not recorded	0	0	1	0	Good
34-049-R	CM	RECON	L	R	CONTRALATERAL	Pre-Sx	0.54	0.41	0.84	80.4	99.1	n/a	56.5	30.62	18.9	10.22	1014	0.52	0.3	0.8	80.4	101.8	n/a	71.9	38.95	27.1	14.71	939	0	0	0	0	not recorded	0	0	0	0	Good
35-106-R	CM	RECON	L	R	CONTRALATERAL	Pre-Sx	0.21	0.33	0.52	85.9	165.6	n/a	55.1	29.73	7.5	4.02	1110	0.27	0.27	0.56	88.8	159.1	n/a	99.6	53.77	16.4	8.87	1043	2	0	2	0	not recorded	0	0	4	0	Good
35-047-R	F	RECON	L	R	CONTRALATERAL	Pre-Sx	0.43	0.35	0.76	72.8	96.9	n/a	46.4	22.28	11.9	5.72	958	0.45	0.29	0.72	72.9	100.9	n/a	61.3	29.42	19.9	9.56	815	0	0	0	0	not recorded	0	0	0	0	Good
35-097-R	F	RECON	R	R	SURGICAL	Pre-Sx	0.25	0.26	0.49	80.2	163.5	n/a	70.8	38.56	10.8	5.91	1014	0.3	0.22	0.53	83.8	159.1	n/a	93.9	51.16	17.1	9.34	839	4	0	4	3	not recorded	4	0	11	0	Bad
35-022-R	CM	RECON	R	R	SURGICAL	Pre-Sx	0.47	0.35	0.74	74.2	103.2	n/a	50.9	26.19	15.8	8.15	947	0.45	0.3	0.73	75.6	105.2	n/a	77.1	39.7	25.1	12.93	658	3	2	4	2	not recorded	4	1	11	0	Bad
36-023-R	CM	RECON	R	R	SURGICAL	Pre-Sx	0.53	0.36	0.85	74.2	88.9	n/a	44.6	24.01	17.3	9.29	944	0.52	0.32	0.82	72.6	92.9	n/a	65.5	35.26	23.6	12.68	707	2	0	0	2	not recorded	1	0	4	0	Good
38-055-R	F	RECON	R	R	SURGICAL	Pre-Sx	0.26	0.31	0.56	87	159.4	n/a	59.8	32.84	10.3	5.63	1088	0.33	0.26	0.58	89.4	159.3	n/a	90.3	49.58	20.2	11.11	1131	2	0	2	1	not recorded	0	0	5	0	Good
45-146-R	F	ACLT	R	R	SURGICAL	Pre-Sx	0.48	0.33	0.77	59.4	78.2	n/a	39.6	15.81	13.7	5.46	662	0.5	0.28	0.77	60.2	79.5	n/a	56.5	22.55	20.3	8.08	543	2	0	0	1	no gross damage	3	0	3	check volumes in SF aliquots some are 100ul; the remaining SF in last tubes is not marked	Good
46-046-R	CM	BE-R	R	R	SURGICAL	Pre-Sx	0.42	0.29	0.72	56.5	89.1	32.3	38.7	15.55	10.6	4.27	607	0.45	0.26	0.71	57.9	89.5	42.9	62.9	25.29	19.2	7.73	634	0	0	1	3	no gross damage	3	0	4	0	Good
46-151-R	CM	RECON	R	R	SURGICAL	Pre-Sx	0.37	0.29	0.67	64.4	98	n/a	46.3	19.03	11.1	4.58	826	0.41	0.28	0.71	66.8	97	n/a	64.5	26.5	19.5	8.01	884	0	1	1	2	no gross damage	2	0	4	check with Braden on the comment written	Good
47-114-R	F	RECON	L	R	CONTRALATERAL	Pre-Sx	0.23	0.28	0.51	80.3	157.1	n/a	60.4	30.18	8.9	4.45	839	0.3	0.26	0.58	83.7	145.6	n/a	78.4	39.21	14.8	7.39	818	0	0	0	0	no gross damage	1	0	0	0	Good
47-023-R	CM	ACLT	L	R	CONTRALATERAL	Pre-Sx	0.42	0.41	0.82	73.6	99	n/a	44.6	26.83	12.8	7.7	975	0.44	0.27	0.71	78.1	114	n/a	64.1	38.49	20.3	12.2	921	2	0	0	0	no gross damage	0	0	2	0	Good
47-126-R	F	RECON	R	R	SURGICAL	Pre-Sx	0.21	0.36	0.56	76	136.2	n/a	69	28.15	9.4	3.83	1123	0.3	0.29	0.6	79.5	133.9	n/a	87.6	35.73	17.3	7.04	857	4	0	3	4	no gross damage	3	0	11	0	Bad
47-151-R	F	BE-R	L	R	CONTRALATERAL	Pre-Sx	0.38	0.3	0.65	70.1	109.9	n/a	43.5	20.52	11.1	5.23	787	0.42	0.25	0.69	71.2	104.1	n/a	60.2	28.44	19	8.97	751	1	0	2	0	no gross damage	0	0	3	0	Good
48-017-R	CM	BE-R	L	R	CONTRALATERAL	Pre-Sx	0.37	0.34	0.69	77.5	116	n/a	50.5	26.15	11.6	6.03	771	0.42	0.3	0.74	78.8	108.9	n/a	62.7	32.49	18.9	9.79	738	1	0	1	0	no gross damage	0	0	2	0	Good
48-024-R	F	BE-R	R	R	SURGICAL	Pre-Sx	0.3	0.26	0.55	66.5	122.8	n/a	48.4	24.07	9.2	4.56	967	0.33	0.23	0.57	68.6	122.1	n/a	72.8	36.17	16.8	8.37	652	4	0	2	3	scalpel cut of posterior MM during harvest	3	3	12	0	Bad
48-052-R	CM	RECON	L	R	CONTRALATERAL	Pre-Sx	0.32	0.3	0.61	66.5	110.2	n/a	50.8	25.65	9.8	4.93	969	0.38	0.24	0.63	68.7	110	n/a	62.8	31.72	16.4	8.28	998	1	1	1	0	no gross damage	0	0	3	0	Good
48-064-R	F	ACLT	L	R	CONTRALATERAL	Pre-Sx	0.31	0.33	0.61	74.1	123.5	n/a	62.1	28.69	11.7	5.4	920	0.37	0.28	0.66	77.4	118.8	n/a	79.7	36.84	19.4	8.98	790	1	0	0	1	no gross damage	0	0	2	0	Good
48-091-R	CM	ACLT	R	R	SURGICAL	Pre-Sx	0.36	0.25	0.62	71.3	114.7	43.1	48.5	26.87	11.2	6.21	720	0.4	0.27	0.67	75.9	113.1	53.7	62.3	34.53	17.6	9.73	835	1	2	1	2	no gross damage	3	0	9	0	Bad
35-124-R	CM	BE-R	L	R	CONTRALATERAL	4weeks	0.47	0.3	0.75	72.5	97.5	n/a	52.2	28.83	15.8	8.72	861	0.47	0.28	0.76	71.7	95.9	n/a	76.4	42.17	27.5	15.18	992	1	0	1	0	not recorded	0	0	2	0	Good
35-077-R	CM	BE-R	L	R	CONTRALATERAL	4weeks	0.57	0.26	0.79	66.9	85.3	n/a	52.6	28.51	16.3	8.82	1031	0.54	0.25	0.79	66.4	84.2	n/a	74.7	40.49	28.8	15.62	1041	1	0	0	0	not recorded	0	0	1	0	Good
38-020-R	F	BE-R	L	R	CONTRALATERAL	4weeks	0.52	0.32	0.8	72.4	90.7	n/a	47.9	24.75	15.8	8.18	959	0.52	0.29	0.81	70.2	87	n/a	63.4	32.75	25.4	13.12	898	2	0	0	0	not recorded	0	0	2	0	Good
37-032-R	F	BE-R	L	R	CONTRALATERAL	4weeks	0.43	0.28	0.69	59.8	86.4	160	47.2	26.16	13.9	7.69	848	0.48	0.25	0.76	68	90.1	n/a	70.3	38.97	25.2	13.98	988	1	0	1	0	not recorded	0	0	2	0	Good
35-099-R	F	BE-R	R	R	SURGICAL	4weeks	0.32	0.28	0.57	72.9	129	n/a	35.5	20.01	7.7	4.35	917	0.34	0.24	0.58	70.4	121	n/a	78.6	44.35	18.6	10.48	1032	1	0	0	2	not recorded	0	0	3	0	Good
33-147-R	CM	BE-R	R	R	SURGICAL	4weeks	0.41	0.34	0.73	67.6	92.9	n/a	28.2	16.36	7.7	4.49	808	0.45	0.25	0.69	66.4	95.7	n/a	71.5	41.5	20.3	11.8	783	2	0	1	0	not recorded	0	0	3	0	Good
35-072-R	CM	BE-R	R	R	SURGICAL	4weeks	0.22	0.33	0.54	70.9	131.8	n/a	26.8	15.01	3.9	2.17	891	0.34	0.24	0.6	73.9	125.3	n/a	75.5	42.35	16.9	9.46	896	1	0	0	2	not recorded	4	0	3	0	Good
37-057-R	F	BE-R	R	R	SURGICAL	4weeks	0.53	0.36	0.84	58.4	69.9	4.6	33.4	17.85	11.8	6.31	756	0.51	0.32	0.81	58.3	72.4	3.2	70.7	37.77	23.3	12.47	926	2	1	1	1	not recorded	4	2	5	0	Good
34-142-R	F	ACLT	L	R	CONTRALATERAL	4weeks	0.36	0.22	0.56	65.9	119.8	n/a	43.9	25.85	9.9	5.83	1048	0.35	0.23	0.59	65.6	111.5	n/a	78.8	46.41	19.3	11.37	941	0	0	0	0	not recorded	0	0	0	0	Good
35-068-R	F	ACLT	L	R	CONTRALATERAL	4weeks	0.46	0.32	0.78	67.3	87.3	n/a	50.3	27.4	15.5	8.45	942	0.52	0.28	0.82	68.7	84	n/a	76.5	41.68	29.2	15.94	874	2	0	0	0	not recorded	0	0	2	0	Good
37-081-R	CM	ACLT	L	R	CONTRALATERAL	4weeks	0.43	0.25	0.62	68.2	111.1	n/a	59.9	37.17	14.5	9	940	0.41	0.23	0.65	71.1	109.5	n/a	81.4	50.57	23	14.26	750	2	0	0	0	not recorded	0	0	2	0	Good
36-136-R	CM	ACLT	L	R	CONTRALATERAL	4weeks	0.64	0.36	0.92	63.7	70.3	n/a	44.6	25.18	20.5	11.58	895	0.62	0.27	0.84	63.6	75.6	3	72.3	40.85	31.7	17.94	752	1	1	0	1	not recorded	0	0	3	0	Good
35-142-R	CM	ACLT	R	R	SURGICAL	4weeks	0.42	0.3	0.7	75.3	108.1	n/a	43.9	24.31	12.1	6.73	706	0.46	0.28	0.77	76.2	98.6	n/a	75.6	41.89	25.5	14.1	885	0	1	0	1	not recorded	0	0	2	0	Good
36-160-R	F	ACLT	R	R	SURGICAL	4weeks	0.29	0.26	0.53	72.4	139.1	n/a	41.3	23.49	7.9	4.52	1022	0.34	0.25	0.61	73.3	120.6	n/a	80.5	45.83	17.8	10.15	913	2	4	1	1	not recorded	4	0	8	0	Fair
34-156-R	F	ACLT	R	R	SURGICAL	4weeks	0.48	0.29	0.71	59.4	83	42.2	33.8	18.51	12.7	6.98	798	0.51	0.31	0.85	67.3	79.6	n/a	74.7	40.95	26.8	14.69	714	3	2	3	3	not recorded	4	0	11	some anterior damage on the tibia may be due to meniscal damage during surgery (right knee)	Bad
36-120-R	CM	ACLT	R	R	SURGICAL	4weeks	0.39	0.27	0.63	73.8	117.2	n/a	35.9	21.59	9.2	5.52	1036	0.41	0.27	0.71	74.5	105.9	n/a	72	43.32	20.9	12.57	830	0	2	3	4	not recorded	4	0	9	0	Bad
35-070-R	F	RECON	L	R	CONTRALATERAL	4weeks	0.54	0.3	0.82	63	80.4	n/a	49.2	25	16.6	8.41	967	0.57	0.27	0.82	66.5	81	n/a	74.2	37.71	30	15.25	814	1	0	0	0	not recorded	0	0	1	0	Good
34-049-R	CM	RECON	L	R	CONTRALATERAL	4weeks	0.34	0.27	0.6	73.1	123.4	n/a	57.3	32.96	13.4	7.71	1105	0.39	0.23	0.64	72.2	115.1	n/a	84.9	48.79	21.9	12.57	1150	0	0	0	0	not recorded	0	0	0	0	Good
35-106-R	CM	RECON	L	R	CONTRALATERAL	4weeks	0.23	0.28	0.47	79.8	168.6	n/a	70.5	38.35	10.2	5.57	1198	0.24	0.27	0.51	84.1	168.3	n/a	127.4	69.33	17.6	9.56	1117	2	0	2	0	not recorded	0	0	4	0	Good
35-047-R	F	RECON	L	R	CONTRALATERAL	4weeks	0.27	0.27	0.52	74.9	150.2	n/a	60.8	29.84	9.7	4.76	1030	0.31	0.22	0.53	74.8	145.2	n/a	80	39.28	15.7	7.7	977	0	0	0	0	not recorded	0	0	0	0	Good
35-097-R	F	RECON	R	R	SURGICAL	4weeks	0.4	0.26	0.65	68.9	106.8	n/a	35.6	19.4	9.8	5.34	952	0.42	0.26	0.69	67.9	99.7	n/a	75.4	41.09	22.5	12.26	729	4	0	4	3	not recorded	4	0	11	0	Bad
35-022-R	CM	RECON	R	R	SURGICAL	4weeks	0.4	0.35	0.7	70.4	101.9	n/a	22.9	12.15	6.6	3.49	769	0.43	0.29	0.71	71.3	102	n/a	74.5	39.53	21.5	11.43	754	3	2	4	2	not recorded	4	1	11	0	Bad
36-023-R	CM	RECON	R	R	SURGICAL	4weeks	0.48	0.4	0.87	69.4	80.7	n/a	35.9	19.56	12.8	6.98	858	0.52	0.34	0.86	70.4	82.7	n/a	58.2	31.69	21.8	11.91	669	2	0	0	2	not recorded	1	0	4	0	Good
38-055-R	F	RECON	R	R	SURGICAL	4weeks	0.43	0.37	0.74	72.4	98.8	n/a	34.9	19.25	11	6.06	851	0.43	0.28	0.7	72.4	104.6	n/a	68.6	37.88	21.5	11.88	874	2	0	2	1	not recorded	0	0	5	0	Good
45-146-R	F	ACLT	R	R	SURGICAL	4weeks	0.27	0.43	0.72	65.8	104.5	7.8	40	16	7.8	3.14	622	0.34	0.25	0.6	63.3	107.8	13.7	66.3	26.53	15.1	6.05	624	2	0	0	1	no gross damage	3	0	3	check volumes in SF aliquots some are 100ul; the remaining SF in last tubes is not marked	Good
46-046-R	CM	BE-R	R	R	SURGICAL	4weeks	0.17	0.26	0.43	60.9	142.6	37.8	26	10.02	3	1.17	627	0.22	0.22	0.44	63.9	145	47	91.4	35.27	12.3	4.74	824	0	0	1	3	no gross damage	3	0	4	0	Good
46-151-R	CM	RECON	R	R	SURGICAL	4weeks	0.21	0.25	0.46	69	153	n/a	49.7	21.07	6.7	2.84	932	0.26	0.24	0.52	70.9	140.3	n/a	79.7	33.78	13.7	5.79	852	0	1	1	2	no gross damage	2	0	4	check with Braden on the comment written	Good
47-114-R	F	RECON	L	R	CONTRALATERAL	4weeks	0.2	0.29	0.48	90.6	188.6	n/a	70.2	32.71	9.2	4.28	808	0.24	0.26	0.51	93.7	185	n/a	104.5	48.69	14.8	6.92	907	0	0	0	0	no gross damage	1	0	0	0	Good
47-023-R	CM	ACLT	L	R	CONTRALATERAL	4weeks	0.22	0.25	0.48	81.9	169.1	n/a	63.7	38.31	9.4	5.64	935	0.27	0.24	0.53	90.1	172.3	13	86.5	51.96	14.8	8.89	1132	2	0	0	0	no gross damage	0	0	2	0	Good
47-126-R	F	RECON	R	R	SURGICAL	4weeks	0.19	0.32	0.52	75.3	145.1	n/a	39.1	15.67	4.5	1.82	799	0.28	0.25	0.54	79.3	146.3	n/a	94.4	37.87	17.3	6.94	1006	4	0	3	4	no gross damage	3	0	11	0	Bad
47-151-R	F	BE-R	L	R	CONTRALATERAL	4weeks	0.21	0.26	0.45	79.8	178.9	n/a	74.3	34.2	9.4	4.31	945	0.25	0.22	0.48	82.2	172.2	49.7	82.4	37.9	14.1	6.49	740	1	0	2	0	no gross damage	0	0	3	0	Good
48-017-R	CM	BE-R	L	R	CONTRALATERAL	4weeks	0.29	0.25	0.54	76.5	141.8	n/a	66.5	33.53	13.2	6.64	841	0.32	0.26	0.6	82	137.1	38.7	91.4	46.04	19.4	9.75	1015	1	0	1	0	no gross damage	0	0	2	0	Good
48-024-R	F	BE-R	R	R	SURGICAL	4weeks	0.28	0.23	0.49	62	129	3.1	32.3	15.84	6	2.95	857	0.3	0.23	0.54	63.2	119.1	9.3	75.8	37.13	14.4	7.04	766	4	0	2	3	scalpel cut of posterior MM during harvest	3	3	12	0	Bad
48-052-R	CM	RECON	L	R	CONTRALATERAL	4weeks	0.26	0.24	0.5	71.4	143.4	20.2	62	29.75	10.7	5.12	889	0.3	0.23	0.54	73.8	136.7	17	73.4	35.23	15.1	7.22	922	1	1	1	0	no gross damage	0	0	3	0	Good
48-064-R	F	ACLT	L	R	CONTRALATERAL	4weeks	0.2	0.31	0.5	92.5	185.5	n/a	84	37.97	10.5	4.74	902	0.22	0.28	0.5	94.2	190.2	n/a	104.2	47.11	14.3	6.48	884	1	0	0	1	no gross damage	0	0	2	0	Good
48-091-R	CM	ACLT	R	R	SURGICAL	4weeks	0.2	0.3	0.49	89.3	180.8	n/a	40.5	22.3	5.2	2.84	900	0.27	0.25	0.53	92.2	175.9	n/a	86.3	47.56	13.7	7.54	841	1	2	1	2	no gross damage	3	0	9	0	Bad
35-124-R	CM	BE-R	L	R	CONTRALATERAL	12weeks	0.39	0.3	0.66	77.2	117.7	n/a	52.6	33.06	11.7	7.34	901	0.42	0.26	0.7	77.1	109.8	n/a	70	44.01	21.2	13.35	861	1	0	1	0	not recorded	0	0	2	0	Good
35-077-R	CM	BE-R	L	R	CONTRALATERAL	12weeks	0.38	0.3	0.69	72.7	105.1	n/a	46.9	28.36	10.6	6.43	963	0.41	0.27	0.69	71.4	104	n/a	62.2	37.63	18.3	11.07	1030	1	0	0	0	not recorded	0	0	1	0	Good
38-020-R	F	BE-R	L	R	CONTRALATERAL	12weeks	0.32	0.28	0.57	78	138.2	n/a	64.4	38.06	11.2	6.65	1114	0.36	0.23	0.61	77.9	127.8	n/a	71.3	42.13	17.9	10.57	1022	2	0	0	0	not recorded	0	0	2	0	Good
37-032-R	F	BE-R	L	R	CONTRALATERAL	12weeks	0.24	0.32	0.55	79.1	145.6	n/a	68.8	39.41	10.2	5.86	906	0.3	0.27	0.6	78.7	132.9	n/a	97.3	55.74	19	10.9	1044	1	0	1	0	not recorded	0	0	2	0	Good
35-099-R	F	BE-R	R	R	SURGICAL	12weeks	0.28	0.28	0.53	80.1	151.3	n/a	51.3	34.27	8.7	5.79	967	0.33	0.24	0.58	77.5	133.3	n/a	75.1	50.17	16	10.68	889	1	0	0	2	not recorded	0	0	3	0	Good
33-147-R	CM	BE-R	R	R	SURGICAL	12weeks	0.31	0.3	0.6	86.1	143.3	n/a	54.8	36.43	10.5	7.01	763	0.38	0.27	0.67	86.8	130.7	n/a	80.8	53.73	20.1	13.37	818	2	0	1	0	not recorded	0	0	3	0	Good
35-072-R	CM	BE-R	R	R	SURGICAL	12weeks	0.19	0.31	0.5	90	184.1	n/a	50.7	32.82	6	3.87	1150	0.25	0.25	0.5	90.7	183.1	n/a	93.1	60.24	13.9	9	1197	1	0	0	2	not recorded	4	0	3	0	Good
37-057-R	F	BE-R	R	R	SURGICAL	12weeks	0.22	0.34	0.54	77.3	144.2	n/a	76.2	37.94	10.7	5.31	963	0.27	0.28	0.55	79.5	143.8	n/a	117.6	58.56	19.2	9.58	1114	2	1	1	1	not recorded	4	2	5	0	Good
34-142-R	F	ACLT	L	R	CONTRALATERAL	12weeks	0.38	0.25	0.6	68.8	114.1	n/a	34.2	23.03	8.9	5.99	991	0.4	0.24	0.66	68.7	104	n/a	75.7	50.95	20.3	13.64	974	0	0	0	0	not recorded	0	0	0	0	Good
35-068-R	F	ACLT	L	R	CONTRALATERAL	12weeks	0.49	0.37	0.81	72.3	89.7	n/a	38.9	23.29	12.9	7.74	992	0.52	0.31	0.84	72.9	88.9	n/a	58.8	35.21	22.2	13.27	661	2	0	0	0	not recorded	0	0	2	0	Good
37-081-R	CM	ACLT	L	R	CONTRALATERAL	12weeks	0.26	0.33	0.57	85.6	150.9	n/a	65.4	40.86	10.9	6.84	897	0.32	0.27	0.61	86.9	143.8	n/a	88.4	55.22	18.5	11.56	802	2	0	0	0	not recorded	0	0	2	0	Good
36-136-R	CM	ACLT	L	R	CONTRALATERAL	12weeks	0.41	0.28	0.66	68.4	103.7	n/a	49.4	29.15	12.2	7.18	831	0.43	0.25	0.69	67.4	98.4	n/a	74.4	43.91	22.3	13.15	688	1	1	0	1	not recorded	0	0	3	0	Good
35-142-R	CM	ACLT	R	R	SURGICAL	12weeks	0.48	0.34	0.8	75.3	94.9	n/a	39	25.25	12.4	8.03	783	0.51	0.32	0.86	77.1	90.2	n/a	67.4	43.64	24.4	15.84	930	0	1	0	1	not recorded	0	0	2	0	Good
36-160-R	F	ACLT	R	R	SURGICAL	12weeks	0.27	0.28	0.53	79.5	151.3	n/a	46.9	30.85	8.4	5.51	972	0.29	0.26	0.57	80.5	142.3	n/a	90.1	59.19	17.6	11.57	853	2	4	1	1	not recorded	4	0	8	0	Fair
34-156-R	F	ACLT	R	R	SURGICAL	12weeks	0.45	0.3	0.69	70.5	105.2	n/a	45.2	29.07	13.1	8.44	712	0.46	0.27	0.75	72	96.8	n/a	69.7	44.81	21.9	14.07	859	3	2	3	3	not recorded	4	0	11	some anterior damage on the tibia may be due to meniscal damage during surgery (right knee)	Bad
36-120-R	CM	ACLT	R	R	SURGICAL	12weeks	0.28	0.24	0.51	79.6	155	n/a	46.5	29.38	8.3	5.23	1054	0.32	0.26	0.6	81.1	134.9	n/a	84.9	53.63	17.9	11.29	1214	0	2	3	4	not recorded	4	0	9	0	Bad
35-070-R	F	RECON	L	R	CONTRALATERAL	12weeks	0.45	0.3	0.74	72.9	99.3	n/a	55.1	31.6	14.7	8.4	1004	0.48	0.29	0.78	71.8	92.6	n/a	72.1	41.34	25.7	14.7	798	1	0	0	0	not recorded	0	0	1	0	Good
34-049-R	CM	RECON	L	R	CONTRALATERAL	12weeks	0.27	0.31	0.56	87.8	156.6	n/a	52.3	34.59	8.9	5.88	959	0.32	0.27	0.59	89.3	152.1	n/a	83.5	55.18	17.5	11.54	1017	0	0	0	0	not recorded	0	0	0	0	Good
35-106-R	CM	RECON	L	R	CONTRALATERAL	12weeks	0.22	0.32	0.54	76.8	142.1	n/a	58.7	37.13	8.1	5.13	1017	0.29	0.28	0.58	77.7	135.6	n/a	96	60.8	16.2	10.26	1060	2	0	2	0	not recorded	0	0	4	0	Good
35-047-R	F	RECON	L	R	CONTRALATERAL	12weeks	0.2	0.27	0.46	82.6	178.1	n/a	69.3	36.04	8.2	4.25	1057	0.26	0.22	0.49	83.1	169.6	n/a	93.9	48.85	15.2	7.89	1033	0	0	0	0	not recorded	0	0	0	0	Good
35-097-R	F	RECON	R	R	SURGICAL	12weeks	0.35	0.27	0.62	73.6	123.5	n/a	50.4	32.72	10.5	6.81	931	0.39	0.26	0.68	75	110.9	n/a	71.7	46.55	18.6	12.1	913	4	0	4	3	not recorded	4	0	11	0	Bad
35-022-R	CM	RECON	R	R	SURGICAL	12weeks	0.43	0.32	0.69	76.2	110.1	n/a	32.3	20.16	9.5	5.91	801	0.43	0.28	0.72	77.6	108.5	n/a	64.1	40	20.2	12.59	903	3	2	4	2	not recorded	4	1	11	0	Bad
36-023-R	CM	RECON	R	R	SURGICAL	12weeks	0.4	0.29	0.69	70.6	104.5	n/a	45.8	26.1	12.6	7.19	751	0.41	0.28	0.69	69.8	101.5	n/a	70.2	40.01	20.4	11.64	670	2	0	0	2	not recorded	1	0	4	0	Good
38-055-R	F	RECON	R	R	SURGICAL	12weeks	0.41	0.29	0.68	72.8	106.7	n/a	43.5	24.69	11.5	6.51	920	0.45	0.28	0.73	74.5	102	n/a	67.9	38.59	22.8	12.93	892	2	0	2	1	not recorded	0	0	5	0	Good
45-146-R	F	ACLT	R	R	SURGICAL	12weeks	0.21	0.29	0.49	72.6	148.7	n/a	61.6	25.57	7.6	3.14	847	0.26	0.25	0.51	75.2	147.5	19	82.6	34.28	13.8	5.72	807	2	0	0	1	no gross damage	3	0	3	check volumes in SF aliquots some are 100ul; the remaining SF in last tubes is not marked	Good
46-046-R	CM	BE-R	R	R	SURGICAL	12weeks	0.21	0.23	0.44	72.4	164.6	42.4	51.1	21.6	7	2.94	686	0.22	0.24	0.45	76.6	170.3	25	94.4	39.94	12.5	5.31	740	0	0	1	3	no gross damage	3	0	4	0	Good
46-151-R	CM	RECON	R	R	SURGICAL	12weeks	0.21	0.27	0.46	78.7	170.2	24.3	56.9	25.21	6.9	3.07	871	0.23	0.26	0.47	81.8	172.7	28.2	98.4	43.58	13.9	6.17	856	0	1	1	2	no gross damage	2	0	4	check with Braden on the comment written	Good
47-114-R	F	RECON	L	R	CONTRALATERAL	12weeks	0.18	0.32	0.49	95.2	193.7	n/a	72.7	34.53	8	3.81	856	0.25	0.28	0.51	97.3	190.3	n/a	107.9	51.25	15.3	7.27	728	0	0	0	0	no gross damage	1	0	0	0	Good
47-023-R	CM	ACLT	L	R	CONTRALATERAL	12weeks	0.26	0.26	0.53	82.9	158	18.8	52	32.33	8.5	5.3	956	0.28	0.26	0.55	88.4	161.1	n/a	79.9	49.7	14.9	9.26	869	2	0	0	0	no gross damage	0	0	2	0	Good
47-126-R	F	RECON	R	R	SURGICAL	12weeks	0.19	0.34	0.52	78	151.3	n/a	62.4	25.33	7.7	3.13	713	0.27	0.26	0.53	80.9	152.8	n/a	105.2	42.71	19	7.73	784	4	0	3	4	no gross damage	3	0	11	0	Bad
47-151-R	F	BE-R	L	R	CONTRALATERAL	12weeks	0.2	0.27	0.46	82.4	177.9	n/a	64.7	30.68	7.7	3.64	883	0.25	0.23	0.48	83.8	173.6	n/a	88.7	42.05	14	6.66	828	1	0	2	0	no gross damage	0	0	3	0	Good
48-017-R	CM	BE-R	L	R	CONTRALATERAL	12weeks	0.22	0.3	0.52	94.6	183.3	n/a	67.7	36.51	9	4.86	864	0.28	0.3	0.55	104	189.7	n/a	102.2	55.11	17.1	9.23	929	1	0	1	0	no gross damage	0	0	2	0	Good
48-024-R	F	BE-R	R	R	SURGICAL	12weeks	0.19	0.24	0.42	77.1	182.3	19.1	36.8	19.92	4.8	2.59	856	0.21	0.23	0.45	78.6	175.6	44.3	95.8	51.84	12.3	6.68	880	4	0	2	3	scalpel cut of posterior MM during harvest	3	3	12	0	Bad
48-052-R	CM	RECON	L	R	CONTRALATERAL	12weeks	0.2	0.25	0.46	77.5	169.2	n/a	67.9	36.96	8.2	4.48	1000	0.26	0.23	0.49	83.5	173	n/a	82.6	44.92	13.5	7.36	1145	1	1	1	0	no gross damage	0	0	3	0	Good
48-064-R	F	ACLT	L	R	CONTRALATERAL	12weeks	0.2	0.34	0.52	91.6	175.4	n/a	73.5	34.12	9	4.16	864	0.24	0.29	0.5	94.6	188	n/a	114.2	53.01	15.4	7.17	747	1	0	0	1	no gross damage	0	0	2	0	Good
48-091-R	CM	ACLT	R	R	SURGICAL	12weeks	0.23	0.27	0.5	89.2	179.8	24.5	56.4	33.18	8.5	5.02	793	0.28	0.25	0.54	96.6	179.1	n/a	79.9	46.96	14.3	8.42	944	1	2	1	2	no gross damage	3	0	9	0	Bad
35-124-R	CM	BE-R	L	R	CONTRALATERAL	26weeks	0.45	0.32	0.73	76.7	106	n/a	40.8	27.57	11.5	7.74	934	0.46	0.27	0.72	75.4	104.4	n/a	68.4	46.26	23.4	15.81	723	1	0	1	0	not recorded	0	0	2	0	Good
35-077-R	CM	BE-R	L	R	CONTRALATERAL	26weeks	0.39	0.29	0.66	72	109.4	n/a	44.3	27.93	10.5	6.63	988	0.41	0.27	0.68	71.5	105	n/a	61.7	38.85	17.6	11.06	1057	1	0	0	0	not recorded	0	0	1	0	Good
38-020-R	F	BE-R	L	R	CONTRALATERAL	26weeks	0.3	0.27	0.56	76.4	137.9	11.1	61.2	39.79	10.6	6.88	984	0.37	0.24	0.64	76.8	122.7	49	76.1	49.46	19.2	12.48	1108	2	0	0	0	not recorded	0	0	2	0	Good
37-032-R	F	BE-R	L	R	CONTRALATERAL	26weeks	0.2	0.32	0.52	84.4	164.8	n/a	70.2	42.61	8.8	5.37	1091	0.27	0.25	0.52	86	164.4	n/a	95	57.65	15.9	9.65	1048	1	0	1	0	not recorded	0	0	2	0	Good
35-099-R	F	BE-R	R	R	SURGICAL	26weeks	0.39	0.28	0.65	75.8	116.8	n/a	42.1	30.67	9.9	7.22	1029	0.4	0.26	0.67	75.7	112.7	n/a	62.2	45.32	17.9	13.08	749	1	0	0	2	not recorded	0	0	3	0	Good
33-147-R	CM	BE-R	R	R	SURGICAL	26weeks	0.31	0.31	0.6	82.5	138.1	n/a	65	43.2	12	7.99	931	0.36	0.27	0.63	83.5	132.9	n/a	83.3	55.38	20.6	13.73	750	2	0	1	0	not recorded	0	0	3	0	Good
35-072-R	CM	BE-R	R	R	SURGICAL	26weeks	0.22	0.31	0.52	86	164.9	n/a	47.6	34.1	6.2	4.41	1108	0.3	0.25	0.58	88.8	153.1	n/a	90	64.53	16.3	11.72	1290	1	0	0	2	not recorded	4	0	3	0	Good
37-057-R	F	BE-R	R	R	SURGICAL	26weeks	0.22	0.32	0.55	73.5	135.1	12.4	63.6	36.61	8.5	4.91	1047	0.31	0.27	0.59	74.9	127.4	28.3	84.6	48.76	16.4	9.46	937	2	1	1	1	not recorded	4	2	5	0	Good
34-142-R	F	ACLT	L	R	CONTRALATERAL	26weeks	0.34	0.24	0.55	68.6	124.2	n/a	36.6	26.65	8	5.83	917	0.34	0.23	0.59	68.8	116.4	n/a	83.1	60.55	18.5	13.49	926	0	0	0	0	not recorded	0	0	0	0	Good
35-068-R	F	ACLT	L	R	CONTRALATERAL	26weeks	0.43	0.34	0.75	73.2	98.7	n/a	48.2	28.11	12.8	7.44	920	0.49	0.26	0.75	72.7	98.4	n/a	73.9	43.1	25.4	14.79	689	2	0	0	0	not recorded	0	0	2	0	Good
37-081-R	CM	ACLT	L	R	CONTRALATERAL	26weeks	0.27	0.3	0.55	81.6	149	n/a	59.7	36.57	9.2	5.64	991	0.32	0.26	0.57	83.2	145.8	n/a	82.9	50.8	17.7	10.84	814	2	0	0	0	not recorded	0	0	2	0	Good
36-136-R	CM	ACLT	L	R	CONTRALATERAL	26weeks	0.45	0.32	0.74	69	93.4	7.2	46.5	30.34	13.3	8.67	973	0.48	0.28	0.76	69.1	91.1	12.1	66.3	43.31	22.9	14.96	636	1	1	0	1	not recorded	0	0	3	0	Good
35-142-R	CM	ACLT	R	R	SURGICAL	26weeks	0.3	0.32	0.59	83	140.7	7.5	51.2	36.48	9.6	6.87	999	0.35	0.27	0.64	81.4	127.1	n/a	71.8	51.22	17.8	12.7	846	0	1	0	1	not recorded	0	0	2	0	Good
36-160-R	F	ACLT	R	R	SURGICAL	26weeks	0.23	0.29	0.52	85.3	164.3	n/a	50.1	35.32	7.6	5.33	1067	0.28	0.26	0.56	85.8	152.7	n/a	85.6	60.38	15.7	11.09	822	2	4	1	1	not recorded	4	0	8	0	Fair
34-156-R	F	ACLT	R	R	SURGICAL	26weeks	0.28	0.3	0.57	77.7	137.9	n/a	55.8	37.17	9.4	6.27	954	0.36	0.25	0.63	78	124.6	n/a	81.4	54.22	18.8	12.51	856	3	2	3	3	not recorded	4	0	11	some anterior damage on the tibia may be due to meniscal damage during surgery (right knee)	Bad
36-120-R	CM	ACLT	R	R	SURGICAL	26weeks	0.35	0.26	0.6	74.6	126.6	n/a	33.7	24.04	7.8	5.59	1100	0.4	0.24	0.64	77.8	122.6	n/a	74.1	52.8	20.4	14.55	911	0	2	3	4	not recorded	4	0	9	0	Bad
35-070-R	F	RECON	L	R	CONTRALATERAL	26weeks	0.26	0.32	0.56	85	153.5	n/a	64.8	41.03	10.4	6.61	1088	0.31	0.28	0.6	84.8	141.8	n/a	88.5	56.02	17.8	11.27	864	1	0	0	0	not recorded	0	0	1	0	Good
34-049-R	CM	RECON	L	R	CONTRALATERAL	26weeks	0.28	0.3	0.58	81.8	143.2	n/a	57.9	39.98	10.5	7.27	1206	0.39	0.26	0.66	86.8	131.7	6.1	85.5	59.11	21.7	15	963	0	0	0	0	not recorded	0	0	0	0	Good
35-106-R	CM	RECON	L	R	CONTRALATERAL	26weeks	0.21	0.33	0.53	87.4	167	n/a	60	39.73	7.6	5	1176	0.25	0.28	0.54	89.2	167.3	n/a	118.9	78.71	16.9	11.19	1203	2	0	2	0	not recorded	0	0	4	0	Good
35-047-R	F	RECON	L	R	CONTRALATERAL	26weeks	0.31	0.27	0.54	70.8	131.6	17.4	57.6	36.13	9.7	6.06	966	0.36	0.22	0.59	72	121.9	52.4	75.2	47.16	18.1	11.33	988	0	0	0	0	not recorded	0	0	0	0	Good
35-097-R	F	RECON	R	R	SURGICAL	26weeks	0.36	0.26	0.61	76.4	125.8	n/a	52.9	34.78	10.7	7.04	1045	0.37	0.25	0.63	75	119.2	n/a	76.8	50.52	18.7	12.31	830	4	0	4	3	not recorded	4	0	11	0	Bad
35-022-R	CM	RECON	R	R	SURGICAL	26weeks	0.32	0.3	0.58	79.1	137.2	n/a	46.4	29.5	9.3	5.89	971	0.33	0.27	0.6	79.1	131.5	n/a	73.8	46.92	17	10.83	680	3	2	4	2	not recorded	4	1	11	0	Bad
36-023-R	CM	RECON	R	R	SURGICAL	26weeks	0.54	0.37	0.91	67.9	76.3	19.5	43	27.46	16.3	10.39	809	0.58	0.32	0.89	67.9	77.6	17.7	61.6	39.31	23.4	14.94	887	2	0	0	2	not recorded	1	0	4	0	Good
38-055-R	F	RECON	R	R	SURGICAL	26weeks	0.28	0.33	0.59	81	136.6	n/a	59.4	34.83	9.8	5.75	822	0.35	0.26	0.61	78.5	129.5	n/a	70.4	41.23	17.3	10.16	970	2	0	2	1	not recorded	0	0	5	0	Good
45-146-R	F	ACLT	R	R	SURGICAL	26weeks	0.21	0.28	0.48	69.8	145.2	52.8	59.5	26.67	7.3	3.26	806	0.25	0.25	0.5	73.4	146	25.3	76.9	34.45	12.3	5.51	665	2	0	0	1	no gross damage	3	0	3	check volumes in SF aliquots some are 100ul; the remaining SF in last tubes is not marked	Good
46-046-R	CM	BE-R	R	R	SURGICAL	26weeks	0.28	0.23	0.47	64.8	138.6	0	42.4	20.27	7.3	3.5	724	0.27	0.23	0.51	66.8	132.9	49.6	73.7	35.22	12.8	6.12	695	0	0	1	3	no gross damage	3	0	4	0	Good
46-151-R	CM	RECON	R	R	SURGICAL	26weeks	0.23	0.25	0.48	72.8	152.4	6.9	58.5	28.26	7.6	3.66	1033	0.26	0.24	0.5	74.5	148.3	56.1	82.2	39.69	13.7	6.6	715	0	1	1	2	no gross damage	2	0	4	check with Braden on the comment written	Good
47-114-R	F	RECON	L	R	CONTRALATERAL	26weeks	0.24	0.32	0.54	89.4	166.1	n/a	53.7	25.66	7.4	3.54	595	0.3	0.28	0.59	89.9	154	3.3	83.8	40.04	15.4	7.34	620	0	0	0	0	no gross damage	1	0	0	0	Good
47-023-R	CM	ACLT	L	R	CONTRALATERAL	26weeks	0.29	0.27	0.53	81.8	156.8	n/a	46.7	32.8	8.1	5.66	869	0.31	0.24	0.55	82.8	152	n/a	70	49.12	14.1	9.91	1112	2	0	0	0	no gross damage	0	0	2	0	Good
47-126-R	F	RECON	R	R	SURGICAL	26weeks	0.19	0.37	0.54	80.7	150.3	n/a	59.6	25.32	7.2	3.07	750	0.27	0.27	0.54	85.9	158.7	n/a	93.4	39.68	15.9	6.78	799	4	0	3	4	no gross damage	3	0	11	0	Bad
47-151-R	F	BE-R	L	R	CONTRALATERAL	26weeks	0.19	0.26	0.45	82.1	182	n/a	57.8	31.5	6.9	3.74	871	0.25	0.23	0.48	89.3	188.1	n/a	82.8	45.12	13	7.06	786	1	0	2	0	no gross damage	0	0	3	0	Good
48-017-R	CM	BE-R	L	R	CONTRALATERAL	26weeks	0.22	0.34	0.55	95.3	174	n/a	57.5	34.9	7.5	4.55	819	0.29	0.29	0.6	100.8	168.5	n/a	84.8	51.5	15.4	9.33	928	1	0	1	0	no gross damage	0	0	2	0	Good
48-024-R	F	BE-R	R	R	SURGICAL	26weeks	0.21	0.24	0.45	77.2	171.1	n/a	39	25.08	5.5	3.55	948	0.24	0.25	0.49	83.7	171.5	n/a	90.6	58.24	13.1	8.44	856	4	0	2	3	scalpel cut of posterior MM during harvest	3	3	12	0	Bad
48-052-R	CM	RECON	L	R	CONTRALATERAL	26weeks	0.24	0.28	0.52	75.9	147.6	n/a	58	36.66	8.1	5.09	1109	0.31	0.23	0.55	78.4	143.8	n/a	70.8	44.77	14.5	9.14	967	1	1	1	0	no gross damage	0	0	3	0	Good
48-064-R	F	ACLT	L	R	CONTRALATERAL	26weeks	0.19	0.31	0.5	93.9	187.1	n/a	72.7	37.24	8.3	4.27	933	0.25	0.27	0.51	98.9	193.8	n/a	99.8	51.09	14.5	7.43	743	1	0	0	1	no gross damage	0	0	2	0	Good
48-091-R	CM	ACLT	R	R	SURGICAL	26weeks	0.29	0.3	0.59	88.2	150.1	n/a	56.4	39.53	10	7.02	766	0.34	0.27	0.62	91.3	148.9	n/a	64.4	45.17	15.3	10.74	886	1	2	1	2	no gross damage	3	0	9	0	Bad
35-124-R	CM	BE-R	L	R	CONTRALATERAL	52weeks	0.38	0.36	0.72	83	116.6	n/a	51.6	36.57	11	7.81	1047	0.42	0.28	0.68	85.9	125.7	n/a	75.9	53.75	22	15.56	678	1	0	1	0	not recorded	0	0	2	0	Good
35-077-R	CM	BE-R	L	R	CONTRALATERAL	52weeks	0.43	0.29	0.67	76.2	113.4	n/a	46	31.2	10.7	7.24	1081	0.42	0.26	0.69	75.1	109.8	n/a	66.7	45.19	19.3	13.06	1012	1	0	0	0	not recorded	0	0	1	0	Good
38-020-R	F	BE-R	L	R	CONTRALATERAL	52weeks	0.26	0.3	0.56	81	144.6	n/a	59	39.84	8.9	6.03	966	0.33	0.24	0.59	79.8	134.5	n/a	69.5	46.88	15.9	10.73	989	2	0	0	0	not recorded	0	0	2	0	Good
37-032-R	F	BE-R	L	R	CONTRALATERAL	52weeks	0.2	0.31	0.51	85.2	168.7	n/a	63.5	44.12	7.8	5.44	947	0.25	0.27	0.53	89.3	170.5	n/a	94.2	65.47	14.6	10.16	1004	1	0	1	0	not recorded	0	0	2	0	Good
35-099-R	F	BE-R	R	R	SURGICAL	52weeks	0.3	0.28	0.56	78.4	139.6	n/a	47.5	36.31	8.6	6.56	1057	0.34	0.25	0.61	79.6	131.4	n/a	74.7	57.12	17	13.02	845	1	0	0	2	not recorded	0	0	3	0	Good
33-147-R	CM	BE-R	R	R	SURGICAL	52weeks	0.35	0.33	0.64	83.7	131.4	n/a	59.7	41.05	11.4	7.87	925	0.41	0.26	0.65	87.9	135	n/a	78.9	54.26	21.9	15.06	741	2	0	1	0	not recorded	0	0	3	0	Good
35-072-R	CM	BE-R	R	R	SURGICAL	52weeks	0.27	0.3	0.56	76.5	136.6	10.7	46.3	36.99	7.4	5.93	1166	0.34	0.26	0.6	80.4	135.4	12.9	73.3	58.57	16.1	12.84	1127	1	0	0	2	not recorded	4	0	3	0	Good
37-057-R	F	BE-R	R	R	SURGICAL	52weeks	0.25	0.32	0.56	72.4	129	n/a	59.7	39.57	8.9	5.91	1148	0.32	0.27	0.6	73.9	124	11.1	80.8	53.59	16.2	10.76	962	2	1	1	1	not recorded	4	2	5	0	Good
34-142-R	F	ACLT	L	R	CONTRALATERAL	52weeks	0.4	0.26	0.61	72.9	122.2	22.4	42.9	33.44	9.3	7.23	1139	0.37	0.25	0.61	74.2	122.2	33.2	81.7	63.69	20.1	15.67	1040	0	0	0	0	not recorded	0	0	0	0	Good
35-068-R	F	ACLT	L	R	CONTRALATERAL	52weeks	0.44	0.32	0.76	72.5	96.2	8.9	50.6	32.8	12.8	8.29	1163	0.48	0.27	0.75	73.5	98.3	1.2	65.6	42.52	23.5	15.25	642	2	0	0	0	not recorded	0	0	2	0	Good
37-081-R	CM	ACLT	L	R	CONTRALATERAL	52weeks	0.26	0.32	0.57	83	147.2	n/a	58.7	35.32	9.1	5.46	797	0.31	0.27	0.57	86.3	153.3	n/a	80.4	48.4	15.9	9.55	745	2	0	0	0	not recorded	0	0	2	0	Good
36-136-R	CM	ACLT	L	R	CONTRALATERAL	52weeks	0.28	0.28	0.56	73.8	130.9	n/a	54.2	38.9	9.5	6.85	1136	0.35	0.24	0.6	76.1	127	n/a	76.7	55.04	18.3	13.17	793	1	1	0	1	not recorded	0	0	3	0	Good
35-142-R	CM	ACLT	R	R	SURGICAL	52weeks	0.43	0.33	0.72	79.9	112	n/a	45.4	36.81	11.4	9.25	1022	0.45	0.27	0.74	81	109.9	n/a	69.1	56.03	22.8	18.52	858	0	1	0	1	not recorded	0	0	2	0	Good
36-160-R	F	ACLT	R	R	SURGICAL	52weeks	0.3	0.26	0.54	74	138.4	n/a	46.3	35.34	8	6.14	1157	0.35	0.23	0.6	78	130.2	n/a	79.1	60.34	18.1	13.79	895	2	4	1	1	not recorded	4	0	8	0	Fair
34-156-R	F	ACLT	R	R	SURGICAL	52weeks	0.3	0.31	0.62	73.2	123.4	n/a	50.7	35.02	9.6	6.6	842	0.39	0.26	0.68	73.5	111.1	n/a	75.7	52.29	19.1	13.17	816	3	2	3	3	not recorded	4	0	11	some anterior damage on the tibia may be due to meniscal damage during surgery (right knee)	Bad
36-120-R	CM	ACLT	R	R	SURGICAL	52weeks	0.27	0.28	0.54	80.2	148.5	n/a	56.2	41.25	8.9	6.56	1001	0.34	0.25	0.62	84	136.5	n/a	76.2	55.94	17.2	12.65	1028	0	2	3	4	not recorded	4	0	9	0	Bad
35-070-R	F	RECON	L	R	CONTRALATERAL	52weeks	0.33	0.32	0.62	76.4	124.4	n/a	58.5	38.19	10.7	7.01	1123	0.37	0.26	0.63	76.1	122.4	n/a	72	47.03	18.5	12.08	738	1	0	0	0	not recorded	0	0	1	0	Good
34-049-R	CM	RECON	L	R	CONTRALATERAL	52weeks	0.47	0.37	0.79	80	102.9	1.5	45.4	33.02	12.4	9	1068	0.53	0.29	0.83	80.3	97.9	15.1	69.6	50.7	25	18.2	872	0	0	0	0	not recorded	0	0	0	0	Good
35-106-R	CM	RECON	L	R	CONTRALATERAL	52weeks	0.23	0.3	0.53	83.6	159.7	n/a	61.6	45.93	8.5	6.31	1250	0.28	0.27	0.56	87.8	157.2	n/a	111.7	83.3	17.1	12.72	1074	2	0	2	0	not recorded	0	0	4	0	Good
35-047-R	F	RECON	L	R	CONTRALATERAL	52weeks	0.34	0.28	0.63	69.5	113.5	n/a	46.5	32.13	8.9	6.12	981	0.41	0.25	0.68	71.6	107.6	n/a	65.2	45.06	18.3	12.66	1143	0	0	0	0	not recorded	0	0	0	0	Good
35-097-R	F	RECON	R	R	SURGICAL	52weeks	0.3	0.27	0.58	76.4	131.8	n/a	53.6	39.95	9.3	6.94	1049	0.36	0.25	0.62	80.4	130.6	n/a	77.5	57.82	18.2	13.56	992	4	0	4	3	not recorded	4	0	11	0	Bad
35-022-R	CM	RECON	R	R	SURGICAL	52weeks	0.44	0.35	0.72	74.5	104.1	n/a	41.5	26.38	11.4	7.26	978	0.41	0.28	0.68	75.8	112.5	n/a	70.1	44.61	19	12.1	612	3	2	4	2	not recorded	4	1	11	0	Bad
36-023-R	CM	RECON	R	R	SURGICAL	52weeks	0.44	0.32	0.75	72.3	96.6	n/a	n/a	25.14	n/a	7.68	875	0.45	0.3	0.76	72.5	96.1	14.3	n/a	37.86	n/a	11.43	679	2	0	0	2	not recorded	1	0	4	0	Good
38-055-R	F	RECON	R	R	SURGICAL	52weeks	0.28	0.33	0.6	81.8	137.1	n/a	63.8	40.85	10	6.37	818	0.34	0.27	0.6	85.3	143.6	n/a	75.8	48.53	16.9	10.8	918	2	0	2	1	not recorded	0	0	5	0	Good
45-146-R	F	ACLT	R	R	SURGICAL	52weeks	0.25	0.26	0.49	65.5	134	n/a	51.3	25.94	7.5	3.78	782	0.31	0.23	0.53	65	123.4	17.5	63.6	32.2	12.5	6.32	596	2	0	0	1	no gross damage	3	0	3	check volumes in SF aliquots some are 100ul; the remaining SF in last tubes is not marked	Good
46-046-R	CM	BE-R	R	R	SURGICAL	52weeks	0.24	0.25	0.49	74.9	154.2	n/a	46.4	26.08	6.7	3.76	1077	0.26	0.25	0.51	73.5	145	n/a	74.9	42.11	11.7	6.57	704	0	0	1	3	no gross damage	3	0	4	0	Good
46-151-R	CM	RECON	R	R	SURGICAL	52weeks	0.23	0.28	0.51	76.2	148.6	n/a	51.2	28.31	7	3.9	1045	0.3	0.24	0.55	80.7	147.5	n/a	68.3	37.78	13.5	7.44	972	0	1	1	2	no gross damage	2	0	4	check with Braden on the comment written	Good
47-114-R	F	RECON	L	R	CONTRALATERAL	52weeks	0.19	0.33	0.52	95.5	183.1	n/a	58.6	30.12	6.6	3.41	857	0.28	0.28	0.56	102.1	184.2	n/a	81.3	41.78	13.2	6.78	653	0	0	0	0	no gross damage	1	0	0	0	Good
47-023-R	CM	ACLT	L	R	CONTRALATERAL	52weeks	0.25	0.27	0.52	88.3	171.4	n/a	47.3	37.54	7.3	5.82	1119	0.3	0.26	0.57	95.6	167.2	n/a	64.5	51.17	12.5	9.89	1078	2	0	0	0	no gross damage	0	0	2	0	Good
47-126-R	F	RECON	R	R	SURGICAL	52weeks	0.18	0.37	0.54	82	152.3	n/a	62.9	28.36	6.8	3.05	815	0.3	0.27	0.58	86.4	149.4	n/a	77.2	34.82	14.4	6.49	763	4	0	3	4	no gross damage	3	0	11	0	Bad
47-151-R	F	BE-R	L	R	CONTRALATERAL	52weeks	0.19	0.27	0.46	90.2	197.9	n/a	58.1	37.03	6.5	4.15	1121	0.25	0.22	0.47	94.8	201.3	n/a	76.6	48.81	12.4	7.89	891	1	0	2	0	no gross damage	0	0	3	0	Good
48-017-R	CM	BE-R	L	R	CONTRALATERAL	52weeks	0.27	0.3	0.57	92	168.5	n/a	50.3	36.8	8.4	6.15	1012	0.34	0.3	0.62	100	165.1	n/a	72.4	52.99	15.6	11.45	858	1	0	1	0	no gross damage	0	0	2	0	Good
48-024-R	F	BE-R	R	R	SURGICAL	52weeks	0.2	0.24	0.44	85.6	194	n/a	36.4	27.37	4.7	3.53	988	0.22	0.23	0.46	87.4	192	n/a	78.3	58.9	10.3	7.75	946	4	0	2	3	scalpel cut of posterior MM during harvest	3	3	12	0	Bad
48-052-R	CM	RECON	L	R	CONTRALATERAL	52weeks	0.22	0.29	0.5	85.4	171.1	n/a	52.3	38.83	6.9	5.11	1096	0.28	0.23	0.52	85.4	166.7	n/a	72.5	53.8	13.1	9.71	972	1	1	1	0	no gross damage	0	0	3	0	Good
48-064-R	F	ACLT	L	R	CONTRALATERAL	52weeks	0.19	0.34	0.52	99.8	192.8	n/a	53.5	30.15	6.4	3.6	906	0.27	0.28	0.56	98.1	177.6	n/a	90.4	50.98	14.5	8.2	645	1	0	0	1	no gross damage	0	0	2	0	Good
48-091-R	CM	ACLT	R	R	SURGICAL	52weeks	0.28	0.27	0.56	85.9	154.6	n/a	50.1	40.72	8.7	7.1	904	0.33	0.26	0.59	92.9	156.2	n/a	64.8	52.67	14	11.41	772	1	2	1	2	no gross damage	3	0	9	0	Bad

## Sheet: for_macro_micro_stats
ID	Limb	Code-Combined	Code-Limb	Treatment	ID-Limb	MFC score	LFC score	MTP score	LTP score	Meniscus score	Trochlea score	Patella score	Total score	Group
34-142	R	ACLT-CONTRALATERAL	CONTRALATERAL	ACLT	34-142-R	0	0	0	0	not recorded	0	0	0
34-142	L	ACLT-SURGICAL	SURGICAL	ACLT	34-142-L	1	3	2	1	not recorded	4	0	7
34-156	L	ACLT-CONTRALATERAL	CONTRALATERAL	ACLT	34-156-L	2	0	2	0	not recorded	0	0	4
34-156	R	ACLT-SURGICAL	SURGICAL	ACLT	34-156-R	3	2	3	3	not recorded	4	0	11
35-068	R	ACLT-CONTRALATERAL	CONTRALATERAL	ACLT	35-068-R	2	0	0	0	not recorded	0	0	2
35-068	L	ACLT-SURGICAL	SURGICAL	ACLT	35-068-L	0	3	3	1	not recorded	4	0	7
35-142	L	ACLT-CONTRALATERAL	CONTRALATERAL	ACLT	35-142-L	0	0	0	0	not recorded	0	0	0
35-142	R	ACLT-SURGICAL	SURGICAL	ACLT	35-142-R	0	1	0	1	not recorded	0	0	2
36-120	L	ACLT-CONTRALATERAL	CONTRALATERAL	ACLT	36-120-L	2	0	1	0	not recorded	0	0	3
36-120	R	ACLT-SURGICAL	SURGICAL	ACLT	36-120-R	0	2	3	4	not recorded	4	0	9
36-136	R	ACLT-CONTRALATERAL	CONTRALATERAL	ACLT	36-136-R	1	1	0	1	not recorded	0	0	3
36-136	L	ACLT-SURGICAL	SURGICAL	ACLT	36-136-L	3	2	1	2	not recorded	4	0	8
36-160	L	ACLT-CONTRALATERAL	CONTRALATERAL	ACLT	36-160-L	1	1	0	0	not recorded	0	0	2
36-160	R	ACLT-SURGICAL	SURGICAL	ACLT	36-160-R	2	4	1	1	not recorded	4	0	8
37-081	R	ACLT-CONTRALATERAL	CONTRALATERAL	ACLT	37-081-R	2	0	0	0	not recorded	0	0	2
37-081	L	ACLT-SURGICAL	SURGICAL	ACLT	37-081-L	4	2	2	2	not recorded	2	0	10
45-146	L	ACLT-CONTRALATERAL	CONTRALATERAL	ACLT	45-146-L	0	1	1	1	no gross damage	0	0	0
45-146	R	ACLT-SURGICAL	SURGICAL	ACLT	45-146-R	2	0	0	1	no gross damage	3	0	3
47-023	R	ACLT-CONTRALATERAL	CONTRALATERAL	ACLT	47-023-R	2	0	0	0	no gross damage	0	0	2
47-023	L	ACLT-SURGICAL	SURGICAL	ACLT	47-023-L	1	2	2	2	no gross damage	3	0	10
48-064	R	ACLT-CONTRALATERAL	CONTRALATERAL	ACLT	48-064-R	1	0	0	1	no gross damage	0	0	2
48-064	L	ACLT-SURGICAL	SURGICAL	ACLT	48-064-L	1	3	1	2	no gross damage	3	0	10
48-091	L	ACLT-CONTRALATERAL	CONTRALATERAL	ACLT	48-091-L	1	0	1	0	no gross damage	0	0	2
48-091	R	ACLT-SURGICAL	SURGICAL	ACLT	48-091-R	1	2	1	2	no gross damage	3	0	9
33-147	L	BE-R-CONTRALATERAL	CONTRALATERAL	BE-R	33-147-L	2	1	1	1	not recorded	4	0	5
33-147	R	BE-R-SURGICAL	SURGICAL	BE-R	33-147-R	2	0	1	0	not recorded	0	0	3
35-072	L	BE-R-CONTRALATERAL	CONTRALATERAL	BE-R	35-072-L	1	0	0	0	not recorded	0	0	1
35-072	R	BE-R-SURGICAL	SURGICAL	BE-R	35-072-R	1	0	0	2	not recorded	4	0	3
35-077	R	BE-R-CONTRALATERAL	CONTRALATERAL	BE-R	35-077-R	1	0	0	0	not recorded	0	0	1
35-077	L	BE-R-SURGICAL	SURGICAL	BE-R	35-077-L	3	1	1	2	not recorded	4	0	7
35-099	L	BE-R-CONTRALATERAL	CONTRALATERAL	BE-R	35-099-L	1	1	0	0	not recorded	0	0	2
35-099	R	BE-R-SURGICAL	SURGICAL	BE-R	35-099-R	1	0	0	2	not recorded	0	0	3
35-124	R	BE-R-CONTRALATERAL	CONTRALATERAL	BE-R	35-124-R	1	0	1	0	not recorded	0	0	2
35-124	L	BE-R-SURGICAL	SURGICAL	BE-R	35-124-L	1	0	0	0	not recorded	0	0	1
37-032	R	BE-R-CONTRALATERAL	CONTRALATERAL	BE-R	37-032-R	1	0	1	0	not recorded	0	0	2
37-032	L	BE-R-SURGICAL	SURGICAL	BE-R	37-032-L	4	2	1	1	not recorded	4	0	8
37-057	L	BE-R-CONTRALATERAL	CONTRALATERAL	BE-R	37-057-L	0	0	1	0	not recorded	0	0	1
37-057	R	BE-R-SURGICAL	SURGICAL	BE-R	37-057-R	2	1	1	1	not recorded	4	2	5
38-020	R	BE-R-CONTRALATERAL	CONTRALATERAL	BE-R	38-020-R	2	0	0	0	not recorded	0	0	2
38-020	L	BE-R-SURGICAL	SURGICAL	BE-R	38-020-L	2	3	0	1	not recorded	4	0	6
46-046	L	BE-R-CONTRALATERAL	CONTRALATERAL	BE-R	46-046-L	1	0	1	0	no gross damage	3	0	2
46-046	R	BE-R-SURGICAL	SURGICAL	BE-R	46-046-R	0	0	1	3	no gross damage	3	0	4
47-151	R	BE-R-CONTRALATERAL	CONTRALATERAL	BE-R	47-151-R	1	0	2	0	no gross damage	0	0	3
47-151	L	BE-R-SURGICAL	SURGICAL	BE-R	47-151-L	0	0	1	3	no gross damage	2	0	4
48-017	R	BE-R-CONTRALATERAL	CONTRALATERAL	BE-R	48-017-R	1	0	1	0	no gross damage	0	0	2
48-017	L	BE-R-SURGICAL	SURGICAL	BE-R	48-017-L	0	1	0	1	no gross damage	3	0	2
48-024	L	BE-R-CONTRALATERAL	CONTRALATERAL	BE-R	48-024-L	0	0	0	0	no gross damage	0	3	0
48-024	R	BE-R-SURGICAL	SURGICAL	BE-R	48-024-R	4	0	2	3	scalpel cut of posterior MM during harvest	3	3	12
34-049	R	RECON-CONTRALATERAL	CONTRALATERAL	RECON	34-049-R	0	0	0	0	not recorded	0	0	0
34-049	L	RECON-SURGICAL	SURGICAL	RECON	34-049-L	2	1	2	2	not recorded	4	0	7
35-022	L	RECON-CONTRALATERAL	CONTRALATERAL	RECON	35-022-L	0	0	0	1	not recorded	0	0	1
35-022	R	RECON-SURGICAL	SURGICAL	RECON	35-022-R	3	2	4	2	not recorded	4	1	11
35-047	R	RECON-CONTRALATERAL	CONTRALATERAL	RECON	35-047-R	0	0	0	0	not recorded	0	0	0
35-047	L	RECON-SURGICAL	SURGICAL	RECON	35-047-L	1	1	4	1	not recorded	4	0	7
35-070	R	RECON-CONTRALATERAL	CONTRALATERAL	RECON	35-070-R	1	0	0	0	not recorded	0	0	1
35-070	L	RECON-SURGICAL	SURGICAL	RECON	35-070-L	4	1	2	2	not recorded	4	0	9
35-097	L	RECON-CONTRALATERAL	CONTRALATERAL	RECON	35-097-L	3	0	1	1	not recorded	0	0	5
35-097	R	RECON-SURGICAL	SURGICAL	RECON	35-097-R	4	0	4	3	not recorded	4	0	11
35-106	R	RECON-CONTRALATERAL	CONTRALATERAL	RECON	35-106-R	2	0	2	0	not recorded	0	0	4
35-106	L	RECON-SURGICAL	SURGICAL	RECON	35-106-L	2	4	1	2	not recorded	4	0	9
36-023	L	RECON-CONTRALATERAL	CONTRALATERAL	RECON	36-023-L	1	0	0	0	not recorded	0	0	1
36-023	R	RECON-SURGICAL	SURGICAL	RECON	36-023-R	2	0	0	2	not recorded	1	0	4
38-055	L	RECON-CONTRALATERAL	CONTRALATERAL	RECON	38-055-L	0	0	1	0	not recorded	0	0	1
38-055	R	RECON-SURGICAL	SURGICAL	RECON	38-055-R	2	0	2	1	not recorded	0	0	5
46-151	L	RECON-CONTRALATERAL	CONTRALATERAL	RECON	46-151-L	0	0	1	0	no gross damage	3	0	1
46-151	R	RECON-SURGICAL	SURGICAL	RECON	46-151-R	0	1	1	2	no gross damage	2	0	4
47-114	R	RECON-CONTRALATERAL	CONTRALATERAL	RECON	47-114-R	0	0	0	0	no gross damage	1	0	0
47-114	L	RECON-SURGICAL	SURGICAL	RECON	47-114-L	0	2	1	2	no gross damage	3	0	5
47-126	L	RECON-CONTRALATERAL	CONTRALATERAL	RECON	47-126-L	0	0	0	0	no gross damage	0	0	0
47-126	R	RECON-SURGICAL	SURGICAL	RECON	47-126-R	4	0	3	4	no gross damage	3	0	11
48-052	R	RECON-CONTRALATERAL	CONTRALATERAL	RECON	48-052-R	1	1	1	0	no gross damage	0	0	3
48-052	L	RECON-SURGICAL	SURGICAL	RECON	48-052-L	0	1	1	2	no gross damage	3	0	7
