# Supplementary material for: Predicting severity of cartilage damage in a post-traumatic porcine model: Synovial fluid and gait in a support vector machine
Source: PLoS One. 2022 Jun 8;17(6):e0268198. doi: 10.1371/journal.pone.0268198 (PMC9176756; doi:10.1371/journal.pone.0268198)
Supplement: S4 File — (CSV) [file pone.0268198.s008.csv]

Samples	Treatment	Timepoint	GM-CSF (14)	MMP-1 (18)	MMP-2 (21)	IL-1 alpha (22)	MMP-3 (27)	IL-RA (29)	MMP-7 (30)	MMP-9 (33)	IL-2 (35)	MMP-10 (37)	IL-4 (39)	IL-6 (43)	MMP-12 (44)	IL-8 (46)	MMP-13 (48)	IL-10 (52)	IL-12 (57)	IL-18 (61)	TNF-alpha (76)	total score sx	total score difference	MFC Sx	total score contralateral	Microscopic score	Group
35-142-R	ACLT	Pre-op	-1	47.84	-1	-1	-1	-1	-1	-1	-1	7.06	-1	-1	24.06	60.78	-1	-1	-1	907.72	-1	2	2	0	0	5	Good
34-142-L	ACLT	Pre-op	-1	43.05	-1	-1	-1	-1	-1	-1	-1	9.13	-1	-1	-1	-1	-1	-1	-1	461.35	-1	7	7	1	0	1	Fair
36-160-R	ACLT	Pre-op	-1	183.07	-1	28.93	-1	62.31	-1	-1	146.34	-1	279.05	72.42	-1	-1	212.96	125.58	90.93	3222.29	-1	8	6	2	2	1	Fair
34-156-R	ACLT	Pre-op																				11	7	3	4	10	Bad
35-068-L	ACLT	Pre-op																				7	5	0	2	7	Fair
36-120-R	ACLT	Pre-op	-1	5.5	-1	-1	-1	-1	-1	-1	-1	20.81	-1	-1	-1	-1	-1	-1	-1	159.21	-1	9	6	0	3	0	Bad
36-136-L	ACLT	Pre-op	-1	16.79	-1	-1	-1	-1	-1	-1	-1	6.53	-1	-1	-1	-1	-1	-1	-1	157.05	-1	8	5	3	3	6	Fair
37-081-L	ACLT	Pre-op	-1	21.73	-1	-1	-1	-1	-1	-1	-1	10.14	-1	-1	-1	-1	-1	-1	-1	196.42	-1	10	8	4	2	3	Bad
45-146-R	ACLT	Pre-op																				3	3	2	0	16	Good
47-023-L	ACLT	Pre-op	-1	15.99	-1	-1	-1	-1	-1	-1	-1	22.12	-1	-1	-1	-1	-1	-1	-1	54.04	-1	10	8	1	2	6	Bad
48-064-L	ACLT	Pre-op																				10	8	1	2	7	Bad
48-091-R	ACLT	Pre-op	-1	16.53	-1	-1	-1	-1	-1	-1	-1	19.93	-1	-1	-1	-1	-1	-1	-1	208.28	-1	9	7	1	2	1	Bad
35-097-R	RECON	Pre-op	-1	45.06	-1	-1	-1	-1	-1	-1	-1	-1	-1	-1	-1	55.65	-1	-1	-1	443.82	-1	11	6	4	5	8	Bad
34-049-L	RECON	Pre-op	-1	32.52	-1	-1	-1	-1	-1	-1	-1	11.61	-1	-1	-1	-1	-1	-1	-1	198.41	-1	7	7	2	0	10	Fair
35-070-L	RECON	Pre-op	-1	28.04	-1	-1	-1	-1	-1	-1	-1	-1	-1	-1	-1	-1	-1	-1	-1	286.32	-1	9	8	4	1	19	Bad
35-022-R	RECON	Pre-op	-1	28.36	-1	-1	-1	-1	-1	-1	-1	9.13	-1	-1	-1	-1	-1	-1	-1	87.64	-1	11	10	3	1	16	Bad
35-106-L	RECON	Pre-op	-1	21.34	-1	-1	-1	-1	-1	-1	-1	-1	-1	-1	-1	-1	-1	-1	-1	282.76	-1	9	5	2	4	12	Bad
35-047-L	RECON	Pre-op	-1	8.94	-1	-1	-1	-1	-1	-1	-1	17.24	-1	-1	-1	-1	-1	-1	-1	-1	-1	7	7	1	0	10	Fair
36-023-R	RECON	Pre-op	-1	12.57	-1	-1	-1	-1	-1	16.45	-1	-1	-1	-1	-1	-1	-1	-1	-1	141.64	-1	4	3	2	1	2	Good
38-055-R	RECON	Pre-op																				5	4	2	1	6	Good
46-151-R	RECON	Pre-op	-1	13.67	-1	4.43	196.48	-1	-1	-1	37.58	12.09	-1	-1	-1	-1	337.88	-1	33.21	217.99	-1	4	3	0	1	6	Good
47-114-L	RECON	Pre-op	-1	36.56	-1	-1	-1	-1	-1	-1	-1	-1	-1	-1	-1	-1	102.34	-1	-1	204.35	-1	5	5	0	0	2	Good
47-126-R	RECON	Pre-op																				11	11	4	0	12	Bad
48-052-L	RECON	Pre-op	-1	10.31	-1	-1	-1	-1	-1	-1	-1	13.05	-1	-1	-1	-1	-1	-1	-1	146.11	-1	7	4	0	3	1	Fair
35-099-R	BE-REPAIR	Pre-op	-1	104.51	-1	15.31	-1	44.6	-1	-1	56.49	5.99	66.93	-1	-1	-1	256.71	27.69	35.79	1954.22	-1	3	1	1	2	0	Good
35-077-L	BE-REPAIR	Pre-op	-1	45.3	-1	-1	-1	-1	-1	-1	-1	7.06	-1	-1	-1	-1	-1	-1	-1	627.76	-1	7	6	3	1	4	Fair
33-147-R	BE-REPAIR	Pre-op	-1	29.05	-1	-1	-1	-1	-1	-1	-1	-1	-1	-1	-1	-1	-1	-1	-1	586.95	-1	3	-2	2	5	8	Good
35-072-R	BE-REPAIR	Pre-op																				3	2	1	1	5	Good
35-124-L	BE-REPAIR	Pre-op	-1	23.09	-1	-1	-1	-1	-1	-1	-1	5.99	-1	-1	-1	-1	-1	-1	-1	118.4	-1	1	-1	1	2	13	Good
38-020-L	BE-REPAIR	Pre-op	-1	14.7	-1	-1	-1	-1	-1	-1	-1	14	-1	-1	-1	-1	-1	-1	-1	-1	-1	6	4	2	2	14	Fair
37-032-L	BE-REPAIR	Pre-op	-1	51.29	-1	-1	-1	-1	-1	-1	-1	-1	-1	-1	-1	-1	120.12	-1	-1	736.27	-1	8	6	4	2	6	Fair
37-057-R	BE-REPAIR	Pre-op	-1	37.53	-1	-1	-1	-1	-1	-1	-1	14.94	-1	-1	-1	-1	-1	-1	-1	-1	-1	5	4	2	1	13	Good
46-046-R	BE-REPAIR	Pre-op	-1	33.63	-1	-1	-1	-1	-1	-1	-1	-1	147.19	-1	-1	-1	-1	-1	57.32	939.31	-1	4	2	0	2	6	Good
47-151-L	BE-REPAIR	Pre-op																				4	1	0	3	8	Good
48-017-L	BE-REPAIR	Pre-op																				2	0	0	2	4	Good
48-024-R	BE-REPAIR	Pre-op	-1	16.93	-1	-1	-1	-1	-1	-1	-1	11.12	-1	-1	-1	-1	-1	-1	-1	84.87	-1	12	12	4	0	22	Bad
35-142-R	ACLT	1week	-1	151.78	-1	21.45	-1	1452.5	-1	-1	88.79	-1	152.88	837.92	-1	316.41	94.56	78.96	73.79	355.27	-1	2	2	0	0	5	Good
34-142-L	ACLT	1week	-1	141.61	-1	-1	-1	373.34	-1	-1	28.19	-1	-1	240.32	-1	60.65	-1	-1	54.98	330.57	-1	7	7	1	0	1	Fair
36-160-R	ACLT	1week	-1	253.43	-1	16.19	-1	109.83	-1	-1	124.61	-1	204.71	353.68	-1	-1	22.32	73.45	94.12	656.6	-1	8	6	2	2	1	Fair
34-156-R	ACLT	1week	-1	366.7	-1	-1	-1	-1	-1	-1	-1	-1	-1	354.61	-1	-1	-1	-1	-1	62.14	-1	11	7	3	4	10	Bad
35-068-L	ACLT	1week	-1	-1	-1	-1	-1	-1	-1	-1	-1	-1	-1	-1	-1	-1	-1	-1	-1	-1	-1	7	5	0	2	7	Fair
36-120-R	ACLT	1week	-1	323.63	-1	-1	-1	-1	-1	-1	-1	-1	-1	329.24	-1	-1	-1	-1	-1	108.54	-1	9	6	0	3	0	Bad
36-136-L	ACLT	1week																				8	5	3	3	6	Fair
37-081-L	ACLT	1week	-1	136.76	-1	6.69	-1	52	-1	-1	-1	-1	-1	260.02	-1	96.63	-1	-1	48.71	2658.5	-1	10	8	4	2	3	Bad
45-146-R	ACLT	1week	-1	251.78	-1	-1	-1	182.54	-1	-1	-1	-1	-1	299.91	-1	79.79	-1	-1	42.38	2239.8	-1	3	3	2	0	16	Good
47-023-L	ACLT	1week	-1	325.87	-1	-1	-1	27.46	-1	-1	-1	-1	-1	369.98	-1	-1	-1	-1	30.64	445.53	-1	10	8	1	2	6	Bad
48-064-L	ACLT	1week	-1	308.36	-1	-1	-1	-1	-1	-1	-1	-1	-1	375.23	-1	-1	-1	-1	-1	64.98	-1	10	8	1	2	7	Bad
48-091-R	ACLT	1week	-1	273.03	-1	8.03	-1	26.65	-1	-1	94.94	-1	85.98	286.96	-1	-1	38.25	42.33	59.85	277.39	-1	9	7	1	2	1	Bad
35-097-R	RECON	1week	-1	453.08	-1	19.4	-1	168.7	-1	-1	-1	-1	-1	869.8	-1	2074.18	58.77	-1	28.37	475.94	-1	11	6	4	5	8	Bad
34-049-L	RECON	1week	-1	478.66	-1	-1	-1	58.69	-1	-1	-1	-1	-1	859.86	-1	-1	-1	-1	24.65	477.84	-1	7	7	2	0	10	Fair
35-070-L	RECON	1week	-1	310	-1	23.06	-1	751.83	-1	-1	35.6	-1	95.07	946.91	-1	904.16	471.68	26.23	52.26	1476.3	-1	9	8	4	1	19	Bad
35-022-R	RECON	1week	-1	378.62	-1	21.19	-1	44.51	-1	-1	71.22	-1	168.11	668.32	-1	-1	34.81	-1	72.19	277.39	-1	11	10	3	1	16	Bad
35-106-L	RECON	1week	-1	349.65	-1	-1	-1	-1	-1	-1	-1	-1	-1	532.47	-1	-1	-1	-1	36.54	292.59	-1	9	5	2	4	12	Bad
35-047-L	RECON	1week																				7	7	1	0	10	Fair
36-023-R	RECON	1week																				4	3	2	1	2	Good
38-055-R	RECON	1week	38.53	291.15	-1	14.08	-1	53.25	-1	-1	138.71	-1	111.38	270.9	-1	-1	-1	38.83	62.55	504.46	-1	5	4	2	1	6	Good
46-151-R	RECON	1week																				4	3	0	1	6	Good
47-114-L	RECON	1week	-1	52.71	-1	37.04	60.89	126.71	-1	-1	204.95	-1	406.26	202.07	-1	-1	159.81	112.29	130.14	816.42	-1	5	5	0	0	2	Good
47-126-R	RECON	1week																				11	11	4	0	12	Bad
48-052-L	RECON	1week	-1	342.67	-1	-1	-1	53.87	-1	4.06	48.2	-1	-1	799.98	-1	38.58	-1	-1	37.93	240.37	-1	7	4	0	3	1	Fair
35-099-R	BE-REPAIR	1week	42.27	169.26	103.92	208.89	184.76	945.05	410.04	7.8	1123.02	10.32	6016.4	682.81	45.83	196.68	2447.84	932.6	672.08	2674.71	-1	3	1	1	2	0	Good
35-124-L	BE-REPAIR	1week	-1	95.11	-1	-1	-1	102	-1	-1	-1	-1	-1	289.18	-1	-1	-1	-1	-1	32.82	-1	7	6	3	1	4	Fair
33-147-R	BE-REPAIR	1week	36.99	98.25	-1	184.35	167.01	651.83	-1	-1	1004.24	-1	4814.09	486.41	34.29	-1	490.6	821.45	613.87	2135.87	-1	3	-2	2	5	8	Good
35-072-R	BE-REPAIR	1week	29.7	173.91	-1	42.66	63.09	185.96	-1	-1	239.88	-1	503.73	300.84	-1	2376.23	193.12	127.19	136.8	593.83	-1	3	2	1	1	5	Good
35-077-L	BE-REPAIR	1week	49.35	224.32	103.92	285.12	227.51	1149.73	252.71	-1	1727.92	9.9	12149.43	855.97	107.22	151.74	1312.97	1634.71	1158.4	3827.52	-1	1	-1	1	2	13	Good
38-020-L	BE-REPAIR	1week	-1	290.3	-1	-1	-1	-1	-1	-1	-1	-1	-1	111.95	-1	-1	-1	-1	-1	34.71	-1	6	4	2	2	14	Fair
37-032-L	BE-REPAIR	1week	201.84	227.31	1024.71	423.68	274.09	1709.92	491.6	3.99	2623.04	18.25	15875.3	1336.04	96.29	-1	1732.91	2462.01	1651.68	6397.19	46.51	8	6	4	2	6	Fair
37-057-R	BE-REPAIR	1week	84.51	258.13	840.42	436.11	316.86	1872.72	1105.9	23.73	2668.61	36.61	20853.89	1385.73	170.29	48.54	2229.94	2549.59	1689.27	6180.22	129.65	5	4	2	1	13	Good
46-046-R	BE-REPAIR	1week	-1	80.27	-1	88.55	69.5	272.71	-1	-1	477.81	-1	1770.03	237.01	-1	103.15	434.09	337.55	282.12	1143.88	-1	4	2	0	2	6	Good
47-151-L	BE-REPAIR	1week	43	240.12	1616.17	17.76	-1	43.89	-1	-1	106.08	6.54	188.85	90.3	-1	-1	104.95	49.39	60.66	187.24	-1	4	1	0	3	8	Good
48-017-L	BE-REPAIR	1week	-1	352.76	-1	581.95	245.9	2410.55	227.72	-1	3164.2	11.15	25290.12	1626.63	40.59	386.5	1705.98	2871.65	2070.35	7621.4	41.95	2	0	0	2	4	Good
48-024-R	BE-REPAIR	1week	103.92	180.63	581.23	265.7	182.67	832.25	527.48	-1	1502.21	11.97	8986.2	805.07	59.23	107.8	1018.52	1330.84	972.14	3434.25	-1	12	12	4	0	22	Bad
35-142-R	ACLT	4weeks	-1	89.6	-1	22.55	-1	538.66	-1	21.05	-1	-1	-1	-1	-1	124.72	131.82	-1	27.83	15298.31	-1	2	2	0	0	5	Good
34-142-L	ACLT	4weeks	-1	294.13	-1	-1	-1	-1	-1	-1	-1	-1	-1	63.23	-1	-1	-1	-1	55.76	477.49	-1	7	7	1	0	1	Fair
36-160-R	ACLT	4weeks	-1	179.48	-1	39.79	33.6	85.02	-1	-1	244.41	-1	597.18	331.2	-1	-1	146.94	149.25	136.55	782.62	-1	8	6	2	2	1	Fair
34-156-R	ACLT	4weeks	-1	345.63	-1	-1	-1	-1	-1	-1	-1	-1	-1	454.82	-1	-1	-1	-1	25.72	260.69	-1	11	7	3	4	10	Bad
35-068-L	ACLT	4weeks	-1	235.57	-1	-1	-1	-1	-1	-1	-1	-1	-1	-1	-1	-1	-1	-1	-1	1059.59	-1	7	5	0	2	7	Fair
36-120-R	ACLT	4weeks	-1	303.2	-1	-1	-1	-1	-1	-1	-1	-1	-1	-1	-1	-1	-1	-1	41.1	1087.1	-1	9	6	0	3	0	Bad
36-136-L	ACLT	4weeks	-1	-1	-1	-1	-1	-1	-1	-1	-1	-1	-1	-1	-1	-1	-1	-1	-1	-1	-1	8	5	3	3	6	Fair
37-081-L	ACLT	4weeks	-1	-1	-1	-1	-1	-1	-1	-1	-1	-1	-1	-1	-1	-1	-1	-1	-1	-1	-1	10	8	4	2	3	Bad
45-146-R	ACLT	4weeks	-1	197.59	-1	4.6	-1	-1	-1	-1	53.24	-1	126.84	-1	-1	-1	-1	50.55	41.1	1191.04	-1	3	3	2	0	16	Good
47-023-L	ACLT	4weeks	-1	275.83	-1	-1	-1	-1	-1	-1	28.93	-1	-1	30.36	-1	-1	-1	31.65	65.25	1310.41	-1	10	8	1	2	6	Bad
48-064-L	ACLT	4weeks	-1	237.38	-1	15.65	-1	29.11	-1	-1	87.03	-1	160.02	29.84	-1	-1	236.9	47.68	55.12	999.84	-1	10	8	1	2	7	Bad
48-091-R	ACLT	4weeks	-1	218.84	-1	122.22	116.24	337.7	-1	-1	809.62	10.26	2538.94	320.42	-1	-1	384	498.95	352.59	2369.85	-1	9	7	1	2	1	Bad
35-097-R	RECON	4weeks	-1	359.4	-1	-1	-1	136.66	-1	4.75	-1	-1	-1	-1	-1	62.69	-1	-1	-1	10655.81	-1	11	6	4	5	8	Bad
34-049-L	RECON	4weeks	-1	364.43	-1	-1	-1	-1	-1	-1	-1	-1	-1	338.61	-1	-1	88.42	-1	29.92	1018.25	-1	7	7	2	0	10	Fair
35-070-L	RECON	4weeks	-1	342.03	-1	-1	-1	-1	-1	-1	-1	-1	-1	473.69	-1	-1	79.26	-1	36.75	1259.31	-1	9	8	4	1	19	Bad
35-022-R	RECON	4weeks	-1	361.97	-1	5.66	-1	-1	-1	-1	-1	-1	-1	1132.17	-1	-1	491.64	-1	86.16	2298.13	-1	11	10	3	1	16	Bad
35-106-L	RECON	4weeks	-1	380.2	-1	-1	-1	47.28	-1	-1	35.5	-1	-1	729.32	-1	88.42	-1	-1	69	789.67	-1	9	5	2	4	12	Bad
35-047-L	RECON	4weeks	-1	402.4	-1	-1	-1	31.33	-1	-1	-1	4.79	-1	421.82	-1	-1	178.06	-1	76.72	919.01	-1	7	7	1	0	10	Fair
36-023-R	RECON	4weeks	-1	266.93	-1	-1	-1	-1	-1	-1	-1	-1	-1	75.82	-1	-1	-1	-1	41.43	669.1	-1	4	3	2	1	2	Good
38-055-R	RECON	4weeks	-1	-1	-1	-1	-1	-1	-1	-1	-1	-1	-1	-1	-1	-1	-1	-1	-1	-1	-1	5	4	2	1	6	Good
46-151-R	RECON	4weeks	-1	354.93	-1	34.76	131.01	39.18	-1	-1	118.55	-1	176.13	248.82	-1	-1	420.13	52.6	101.12	997.54	-1	4	3	0	1	6	Good
47-114-L	RECON	4weeks	-1	208.25	-1	134.22	99.13	379.89	-1	-1	845.8	-1	3051.5	365.98	29.45	-1	427.25	521.94	357.9	1907.18	-1	5	5	0	0	2	Good
47-126-R	RECON	4weeks	31.01	323.7	-1	71.47	102.68	167.27	-1	-1	434.77	-1	1407.78	277.02	-1	-1	336.74	315.71	212.36	1756.97	-1	11	11	4	0	12	Bad
48-052-L	RECON	4weeks																				7	4	0	3	1	Fair
35-099-R	BE-REPAIR	4weeks	-1	435.89	137.35	683.73	155.33	4788.88	1944.55	-1	5928.88	-1	31577.43	2442.95	43.25	146.12	1535.16	3932.81	2204.38	13376.19	-1	3	1	1	2	0	Good
35-124-L	BE-REPAIR	4weeks	-1	273.39	-1	-1	-1	-1	-1	-1	-1	-1	-1	28.82	-1	-1	-1	-1	58.94	1184.2	-1	7	6	3	1	4	Fair
33-147-R	BE-REPAIR	4weeks	26.73	268.53	-1	252.99	160.85	956.26	148.15	-1	1756.93	-1	7944.24	701.07	27.07	-1	671.99	1070.47	692.47	3455.22	-1	3	-2	2	5	8	Good
35-072-R	BE-REPAIR	4weeks	-1	127.95	-1	111.21	108.45	369.27	-1	-1	783.62	-1	2661.61	262.59	38.92	-1	370.75	447.32	323.04	1971.61	-1	3	2	1	1	5	Good
35-077-L	BE-REPAIR	4weeks	-1	277.5	-1	262.3	82.81	947.74	-1	-1	1564.75	-1	7390.71	678.4	-1	77.18	568.48	1026.64	700.46	3694.45	-1	1	-1	1	2	13	Good
38-020-L	BE-REPAIR	4weeks	-1	303.12	-1	-1	-1	-1	-1	-1	-1	-1	-1	910.77	-1	-1	-1	-1	43.42	484.91	-1	6	4	2	2	14	Fair
37-032-L	BE-REPAIR	4weeks	-1	-1	-1	-1	-1	-1	-1	-1	-1	-1	-1	-1	-1	-1	-1	-1	-1	-1	-1	8	6	4	2	6	Fair
37-057-R	BE-REPAIR	4weeks	-1	-1	-1	-1	-1	-1	-1	-1	-1	-1	-1	-1	-1	-1	-1	-1	-1	-1	-1	5	4	2	1	13	Good
46-046-R	BE-REPAIR	4weeks																				4	2	0	2	6	Good
47-151-L	BE-REPAIR	4weeks	-1	232.39	2228.03	177.18	112.94	646.11	-1	-1	1312.23	-1	5088.78	471.44	-1	-1	474.75	774.54	515.44	2606.46	-1	4	1	0	3	8	Good
48-017-L	BE-REPAIR	4weeks	-1	606.42	79.83	840.37	184.56	5812.05	-1	-1	7256.36	-1	33513.44	2836.46	-1	-1	1032.76	4151.69	2500.88	14678.16	-1	2	0	0	2	4	Good
48-024-R	BE-REPAIR	4weeks	24.48	133.4	167.68	118.46	111.82	365.04	-1	-1	794.57	-1	2683.51	292.33	-1	-1	356.36	493.71	321.24	1735.52	-1	12	12	4	0	22	Bad
35-142-R	ACLT	12weeks	-1	201.52	-1	-1	-1	-1	-1	-1	-1	-1	-1	81.05	-1	-1	-1	-1	-1	207.61	-1	2	2	0	0	5	Good
34-142-L	ACLT	12weeks	-1	337.44	-1	-1	-1	-1	-1	-1	-1	-1	-1	178.19	-1	-1	-1	-1	45.42	1320.19	-1	7	7	1	0	1	Fair
36-160-R	ACLT	12weeks	-1	166.43	-1	34.7	41.94	78.7	-1	-1	225.36	-1	527.43	85.61	-1	-1	164.27	166.5	105.68	1608.82	-1	8	6	2	2	1	Fair
34-156-R	ACLT	12weeks	-1	-1	-1	-1	-1	-1	-1	-1	-1	-1	-1	-1	-1	-1	-1	-1	-1	-1	30.42	11	7	3	4	10	Bad
35-068-L	ACLT	12weeks	-1	-1	-1	-1	-1	-1	-1	-1	-1	-1	-1	-1	-1	-1	-1	-1	-1	-1	-1	7	5	0	2	7	Fair
36-120-R	ACLT	12weeks	-1	284.66	-1	-1	-1	-1	-1	-1	-1	-1	-1	-1	-1	-1	-1	-1	-1	532.85	-1	9	6	0	3	0	Bad
36-136-L	ACLT	12weeks																				8	5	3	3	6	Fair
37-081-L	ACLT	12weeks	-1	346.09	-1	-1	-1	-1	-1	-1	-1	-1	-1	313.37	-1	-1	-1	-1	26.07	552.68	-1	10	8	4	2	3	Bad
45-146-R	ACLT	12weeks	-1	193.29	-1	-1	-1	-1	-1	-1	-1	-1	-1	-1	-1	-1	-1	-1	-1	722.65	-1	3	3	2	0	16	Good
47-023-L	ACLT	12weeks	-1	435.95	-1	-1	-1	-1	-1	-1	-1	-1	-1	42.63	-1	-1	-1	-1	40.6	665.47	-1	10	8	1	2	6	Bad
48-064-L	ACLT	12weeks	-1	169.6	-1	-1	-1	-1	-1	-1	-1	-1	-1	-1	-1	-1	-1	-1	26.07	475.71	-1	10	8	1	2	7	Bad
48-091-R	ACLT	12weeks																				9	7	1	2	1	Bad
35-097-R	RECON	12weeks	-1	-1	-1	-1	-1	-1	-1	-1	-1	-1	-1	-1	-1	-1	-1	-1	-1	-1	-1	11	6	4	5	8	Bad
34-049-L	RECON	12weeks	28.68	225.69	-1	-1	-1	-1	-1	-1	-1	-1	-1	-1	-1	15.7	-1	-1	-1	424.82	-1	7	7	2	0	10	Fair
35-070-L	RECON	12weeks	-1	257.98	-1	-1	-1	-1	-1	-1	-1	-1	-1	-1	-1	-1	-1	-1	-1	735.6	-1	9	8	4	1	19	Bad
35-022-R	RECON	12weeks																				11	10	3	1	16	Bad
35-106-L	RECON	12weeks	-1	-1	-1	-1	-1	-1	-1	-1	-1	-1	-1	-1	-1	-1	-1	-1	-1	-1	-1	9	5	2	4	12	Bad
35-047-L	RECON	12weeks	-1	212.56	-1	-1	-1	-1	-1	-1	-1	-1	-1	-1	-1	12.43	-1	-1	24.92	935.72	-1	7	7	1	0	10	Fair
36-023-R	RECON	12weeks	-1	79.57	-1	-1	-1	-1	-1	-1	-1	-1	-1	-1	-1	-1	-1	-1	-1	201.95	-1	4	3	2	1	2	Good
38-055-R	RECON	12weeks																				5	4	2	1	6	Good
46-151-R	RECON	12weeks	-1	153.26	-1	81.89	127.9	170.07	130	-1	428.27	-1	1198.67	161.88	40.66	15.7	510.43	321.67	161.86	1749.3	-1	4	3	0	1	6	Good
47-114-L	RECON	12weeks	-1	117.93	-1	77.96	94.45	201.11	-1	-1	479.19	25.38	1481.37	149.23	34.08	17.29	390.43	305.97	178.58	1472.4	-1	5	5	0	0	2	Good
47-126-R	RECON	12weeks	-1	333.53	-1	15.19	41.94	41.53	-1	-1	75.98	-1	174.2	38.66	-1	-1	194.93	62.32	48.9	1023.25	-1	11	11	4	0	12	Bad
48-052-L	RECON	12weeks	-1	290.54	-1	-1	-1	-1	-1	-1	-1	-1	-1	-1	-1	-1	-1	-1	66.36	877.06	-1	7	4	0	3	1	Fair
35-099-R	BE-REPAIR	12weeks	-1	188.28	-1	42.67	65.19	91.48	211.24	19.86	184.32	-1	487.84	80.18	-1	-1	262.55	125.03	86.39	1382.21	-1	3	1	1	2	0	Good
35-124-L	BE-REPAIR	12weeks	-1	267.25	-1	-1	-1	-1	-1	-1	-1	-1	-1	254.07	-1	-1	-1	-1	-1	396.51	-1	7	6	3	1	4	Fair
33-147-R	BE-REPAIR	12weeks	-1	205.17	-1	76.96	119.49	142.27	-1	-1	312.38	-1	1587.29	118.27	-1	20.37	427.17	150.8	122.25	1165.49	-1	3	-2	2	5	8	Good
35-072-R	BE-REPAIR	12weeks	-1	60.04	-1	32.57	104.42	72.58	-1	-1	164.11	-1	480.71	53.5	-1	30.56	253.9	102.67	73.17	2234.62	-1	3	2	1	1	5	Good
35-077-L	BE-REPAIR	12weeks	-1	258.43	-1	183.8	150.37	624.7	259.19	-1	1254.09	-1	4745.82	482.5	27.17	34.71	690.37	866.88	437.03	2981.03	-1	1	-1	1	2	13	Good
38-020-L	BE-REPAIR	12weeks	-1	193.34	-1	-1	-1	-1	-1	-1	-1	-1	-1	77.74	-1	-1	-1	-1	-1	290.01	-1	6	4	2	2	14	Fair
37-032-L	BE-REPAIR	12weeks	26.14	78.55	-1	-1	-1	-1	-1	-1	-1	-1	-1	-1	-1	-1	-1	-1	-1	422.13	-1	8	6	4	2	6	Fair
37-057-R	BE-REPAIR	12weeks	36.63	154.97	-1	208.99	297.02	825.78	694.2	-1	1621.61	-1	6114.6	540.06	73.95	45.35	815.48	1082.48	504.34	3635.81	-1	5	4	2	1	13	Good
46-046-R	BE-REPAIR	12weeks	-1	105.88	-1	-1	-1	-1	-1	-1	-1	-1	-1	-1	-1	-1	-1	-1	-1	466.37	-1	4	2	0	2	6	Good
47-151-L	BE-REPAIR	12weeks	-1	172.61	-1	56.01	39.17	142.54	-1	-1	314.84	-1	998.7	105.1	-1	-1	206.31	209.9	115.71	1173.01	-1	4	1	0	3	8	Good
48-017-L	BE-REPAIR	12weeks	-1	421.97	-1	23.74	46	39.86	-1	-1	129.82	-1	177.1	133.9	-1	-1	156.33	74.95	47.33	688.9	-1	2	0	0	2	4	Good
48-024-R	BE-REPAIR	12weeks	-1	69.48	-1	11.32	-1	26.13	-1	-1	63.14	-1	145.75	25.35	-1	-1	81.88	50.29	42.49	809.12	-1	12	12	4	0	22	Bad
35-142-R	ACLT	26weeks	-1	128.2957836	-1	-1	-1	20.05981161	-1	-1	22.47786439	2.925055255	31.05632438	7.634607611	-1	-1	-1	34.91976062	56.59970699	669.4999609	-1	2	2	0	0	5	Good
34-142-L	ACLT	26weeks	13382.46673	134.5792451	-1	-1	-1	15.64118868	-1	-1	21.80966488	13.76641009	22.24694498	-1	-1	46.90764252	-1	8.195984839	40.82970598	1280.868498	-1	7	7	1	0	1	Fair
36-160-R	ACLT	26weeks	31.07288451	64.56852148	-1	-1	-1	7.36730403	-1	-1	-1	-1	12.72719378	-1	-1	-1	-1	2.869682267	12.90831081	155.326125	-1	8	6	2	2	1	Fair
34-156-R	ACLT	26weeks	4.862917716	83.65097409	-1	-1	-1	4.761950447	-1	-1	-1	2.925055255	6.010980827	-1	-1	-1	-1	-1	11.17148808	149.6840866	-1	11	7	3	4	10	Bad
35-068-L	ACLT	26weeks	6.91372251	141.2178125	-1	-1	-1	20.94005947	-1	-1	-1	-1	9.883457961	-1	-1	13.29428712	-1	1.403816171	30.92052394	1045.572455	-1	7	5	0	2	7	Fair
36-120-R	ACLT	26weeks	16.90422104	69.15580267	-1	-1	-1	4.323650009	-1	-1	-1	2.920713122	8.555714895	-1	-1	-1	-1	-1	7.703064062	115.9217838	-1	9	6	0	3	0	Bad
36-136-L	ACLT	26weeks	9.410616399	143.7794068	-1	24.86582132	98.93459628	66.69919849	-1	3.719179464	139.9000545	3.722075429	281.9178016	33.56183413	-1	16.64220288	199.3658928	65.5645277	81.76752617	881.5993464	-1	8	5	3	3	6	Fair
37-081-L	ACLT	26weeks	12.99821087	185.9434914	-1	-1	-1	34.0383666	-1	61.68345445	-1	6.083322048	7.227971829	18.94105404	-1	39.50911974	-1	-1	28.01053684	565.5086705	-1	10	8	4	2	3	Bad
45-146-R	ACLT	26weeks	11.46142119	63.7364049	-1	-1	-1	3.887844305	-1	-1	-1	-1	9.883457961	-1	-1	-1	-1	0.308835421	7.12569934	81.58498527	-1	3	3	2	0	16	Good
47-023-L	ACLT	26weeks	127.2010073	158.5166543	-1	-1	-1	20.94765831	-1	1.197945415	19.30755392	6.864189207	32.97475844	1.916992964	-1	16.57468975	-1	16.48104465	91.73609471	920.792404	-1	10	8	1	2	6	Bad
48-064-L	ACLT	26weeks	-1	0.132393913	-1	-1	-1	3.006808051	-1	-1	-1	-1	11.30532587	1.277463538	-1	-1	-1	-1	1.37657551	3.055728292	-1	10	8	1	2	7	Bad
48-091-R	ACLT	26weeks	-1	-1	-1	-1	-1	3.006808051	-1	-1	-1	-1	11.48204282	-1	-1	-1	-1	-1	0.807608844	-1	-1	9	7	1	2	1	Bad
35-097-R	RECON	26weeks	-1	142.9898344	-1	-1	-1	18.72526725	24.19945311	-1	4.004714981	4.519095602	14.2316538	-1	-1	-1	-1	0.856325796	26.84543705	1500.224072	-1	11	6	4	5	8	Bad
34-049-L	RECON	26weeks	-1	157.3018144	-1	-1	-1	10.40364469	-1	-1	-1	1.705261797	8.555714895	-1	-1	-1	-1	3.479990244	23.35624831	308.60179	-1	7	7	2	0	10	Fair
35-070-L	RECON	26weeks	-1	-1	-1	-1	-1	3.449543866	-1	-1	-1	-1	11.30532587	0.348062281	-1	-1	-1	-1	1.37657551	-1	-1	9	8	4	1	19	Bad
35-022-R	RECON	26weeks	-1	180.5085001	-1	-1	-1	10.84122199	-1	-1	-1	4.519095602	9.977582806	-1	-1	5.576058187	-1	-1	26.84923537	520.8215212	-1	11	10	3	1	16	Bad
35-106-L	RECON	26weeks	-1	127.8375207	-1	-1	-1	26.75660806	-1	3.005569122	-1	2.925055255	9.883457961	-1	-1	-1	-1	3.789879912	34.41573586	861.2710551	-1	9	5	2	4	12	Bad
35-047-L	RECON	26weeks	-1	123.1644369	-1	-1	-1	16.95904391	-1	-1	-1	2.925055255	12.72719378	10.06589136	-1	-1	-1	1.987032907	39.08044352	444.7602356	-1	7	7	1	0	10	Fair
36-023-R	RECON	26weeks	28.07546905	73.30592034	-1	-1	-1	5.63215807	-1	-1	-1	5.298239288	7.93203704	-1	-1	3.659804333	-1	-1	22.77462018	247.6564565	-1	4	3	2	1	2	Good
38-055-R	RECON	26weeks	75.45116104	145.6818833	-1	-1	-1	6.06583263	-1	-1	-1	41.82916546	4.793989825	5.082734777	-1	-1	-1	-1	9.437945643	297.315332	-1	5	4	2	1	6	Good
46-151-R	RECON	26weeks	18.63661013	85.57166464	77.11610543	164.7485272	131.1306192	537.6327565	251.1571415	-1	1041.628875	2.925055255	4159.373519	351.6970099	1.076261496	43.58305415	382.002318	747.2994989	580.8311114	2586.918687	-1	4	3	0	1	6	Good
47-114-L	RECON	26weeks	25.81897353	103.0575995	-1	-1	-1	5.63215807	-1	-1	-1	4.122248669	17.31461107	-1	-1	-1	-1	-1	17.54677504	146.9312994	-1	5	5	0	0	2	Good
47-126-R	RECON	26weeks	3.708343806	170.7455856	-1	-1	-1	14.32760433	-1	10.25329957	-1	0.450379798	14.2316538	-1	-1	-1	-1	3.789879912	20.74094056	1822.022276	-1	11	11	4	0	12	Bad
48-052-L	RECON	26weeks	-1	-1	-1	-1	-1	9.541471377	-1	-1	-1	-1	30.10739152	-1	-1	-1	-1	-1	8.312496782	-1	-1	7	4	0	3	1	Fair
35-099-R	BE-REPAIR	26weeks	2.366023827	124.4152843	202.730949	25.99611161	70.84386073	84.84782724	-1	6.732122881	184.9299321	2.520539881	313.0351127	33.6518841	-1	11.28442368	109.3432881	94.1824105	98.78787215	1463.885756	-1	3	1	1	2	0	Good
35-124-L	BE-REPAIR	26weeks	15.04901566	113.6127057	-1	-1	-1	6.066559988	-1	-1	-1	-1	6.010980827	-1	-1	-1	-1	-1	16.38635139	527.724297	-1	7	6	3	1	4	Fair
33-147-R	BE-REPAIR	26weeks	20.28092593	107.644808	-1	49.81387809	88.82539966	99.46961283	-1	-1	207.4082574	-1	782.5909637	54.2260163	-1	-1	192.779528	82.49973379	127.5401325	910.73142	-1	3	-2	2	5	8	Good
35-072-R	BE-REPAIR	26weeks	-1	62.96931704	-1	95.88073016	81.46765269	289.8705978	-1	-1	649.1254852	2.520539881	2089.628474	202.1468986	-1	-1	267.6780113	421.6583786	336.8518639	1610.369465	-1	3	2	1	1	5	Good
35-077-L	BE-REPAIR	26weeks	-1	141.2178924	-1	13.68497595	-1	34.19691085	-1	-1	59.79847618	-1	92.95190067	13.33956274	-1	-1	-1	28.14142852	54.27465431	1040.173224	-1	1	-1	1	2	13	Good
38-020-L	BE-REPAIR	26weeks	11.26582178	138.8181044	-1	-1	-1	12.58330513	-1	-1	-1	5.699294782	3.714476079	5.248618636	-1	-1	-1	-1	29.75732974	380.8057399	-1	6	4	2	2	14	Fair
37-032-L	BE-REPAIR	26weeks	-1	86.43238372	-1	11.97288192	52.62283767	22.72040591	-1	-1	57.20703663	-1	135.0530059	4.897314121	-1	-1	70.72909539	39.19545477	38.49666962	783.1447492	-1	8	6	4	2	6	Fair
37-057-R	BE-REPAIR	26weeks	16.90422104	77.22159368	-1	173.6318843	132.8775346	622.211489	376.1183148	-1	1134.777264	1.294499087	4610.267687	406.238886	2.809946582	-1	497.7646005	849.8103307	594.4733717	2607.457238	-1	5	4	2	1	13	Good
46-046-R	BE-REPAIR	26weeks	-1	146.4714771	-1	-1	-1	29.03059488	-1	9.549045235	-1	2.520539881	42.58096945	8.503047528	5.429278231	-1	-1	0.308835421	31.50384318	539.3143621	-1	4	2	0	2	6	Good
47-151-L	BE-REPAIR	26weeks	-1	139.4109608	28.90400723	-1	-1	18.2897117	-1	-1	7.98700577	2.925055255	22.43405337	-1	-1	-1	21.0646241	4.791919091	21.6158157	455.1906836	-1	4	1	0	3	8	Good
48-017-L	BE-REPAIR	26weeks	-1	157.4988196	8.439813787	14.16460847	-1	35.81094625	-1	-1	119.3452874	4.519095602	148.7353635	38.33499684	-1	7.842898337	44.84608618	77.48213112	59.59518209	760.5046897	-1	2	0	0	2	4	Good
48-024-R	BE-REPAIR	26weeks	21.85733186	31.59667985	-1	-1	-1	3.006808051	-1	-1	-1	-1	4.793989825	-1	-1	-1	-1	-1	7.12569934	6.362681904	-1	12	12	4	0	22	Bad
35-142-R	ACLT	52weeks																				2	2	0	0	5	Good
34-142-L	ACLT	52weeks	-1	81.91	-1	24.47	59.3	54.66	-1	-1	189.35	9.04	353.39	36.8	-1	-1	98.89	165.81	105.41	1471.61	-1	7	7	1	0	1	Fair
36-160-R	ACLT	52weeks																				8	6	2	2	1	Fair
34-156-R	ACLT	52weeks	-1	133.72	-1	-1	-1	-1	-1	-1	-1	-1	-1	-1	-1	-1	-1	-1	-1	1212.99	-1	11	7	3	4	10	Bad
35-068-L	ACLT	52weeks	-1	115.84	-1	-1	-1	-1	-1	-1	-1	8.54	-1	-1	-1	-1	-1	-1	43.59	3149.64	-1	7	5	0	2	7	Fair
36-120-R	ACLT	52weeks	-1	56.23	-1	-1	-1	-1	-1	-1	-1	-1	-1	-1	-1	-1	-1	-1	-1	763.71	-1	9	6	0	3	0	Bad
36-136-L	ACLT	52weeks	-1	69.89	-1	29.85	152.31	103.12	-1	-1	305.86	10.03	549.77	57.57	-1	-1	238.67	179.69	120.94	2118.92	-1	8	5	3	3	6	Fair
37-081-L	ACLT	52weeks	-1	129.53	-1	-1	-1	-1	-1	-1	-1	-1	-1	-1	-1	-1	-1	-1	-1	721.25	-1	10	8	4	2	3	Bad
45-146-R	ACLT	52weeks	-1	119.15	-1	-1	-1	-1	-1	-1	-1	8.54	-1	-1	-1	-1	-1	-1	-1	686.03	-1	3	3	2	0	16	Good
47-023-L	ACLT	52weeks	-1	159.57	-1	-1	-1	-1	-1	-1	-1	-1	-1	-1	-1	-1	-1	-1	39.85	336.88	-1	10	8	1	2	6	Bad
48-064-L	ACLT	52weeks	-1	135.96	-1	-1	-1	-1	-1	-1	-1	-1	-1	-1	-1	-1	-1	-1	27.45	1016.71	-1	10	8	1	2	7	Bad
48-091-R	ACLT	52weeks																				9	7	1	2	1	Bad
35-097-R	RECON	52weeks	-1	85.93	-1	-1	-1	-1	-1	-1	-1	-1	-1	-1	-1	-1	-1	-1	24.35	2116.06	-1	11	6	4	5	8	Bad
34-049-L	RECON	52weeks	-1	114.82	-1	-1	-1	-1	-1	-1	-1	-1	-1	-1	-1	-1	-1	-1	-1	803.15	-1	7	7	2	0	10	Fair
35-070-L	RECON	52weeks	-1	63.73	-1	16.99	54.76	36.12	-1	-1	110.5	-1	217.31	-1	-1	-1	52.41	65.37	50.52	1464.44	-1	9	8	4	1	19	Bad
35-022-R	RECON	52weeks	-1	138.57	-1	-1	-1	-1	-1	-1	-1	5.48	-1	-1	-1	-1	-1	-1	-1	935.56	-1	11	10	3	1	16	Bad
35-106-L	RECON	52weeks	-1	78.07	-1	-1	-1	-1	-1	-1	-1	-1	-1	-1	-1	-1	-1	-1	-1	652.2	-1	9	5	2	4	12	Bad
35-047-L	RECON	52weeks	-1	130.47	-1	-1	-1	-1	-1	4.39	-1	-1	-1	-1	-1	-1	-1	-1	-1	356.67	-1	7	7	1	0	10	Fair
36-023-R	RECON	52weeks																				4	3	2	1	2	Good
38-055-R	RECON	52weeks	-1	52.62	-1	-1	-1	-1	-1	-1	-1	-1	-1	-1	-1	-1	-1	-1	-1	447.24	-1	5	4	2	1	6	Good
46-151-R	RECON	52weeks																				4	3	0	1	6	Good
47-114-L	RECON	52weeks	-1	64.85	-1	71.5	142.22	175.01	-1	-1	429.34	7.53	1168.29	121.58	30.53	-1	232.79	265.06	220.01	1514.63	-1	5	5	0	0	2	Good
47-126-R	RECON	52weeks																				11	11	4	0	12	Bad
48-052-L	RECON	52weeks	-1	122.08	-1	-1	-1	27.85	-1	8.31	-1	-1	-1	-1	-1	-1	-1	-1	60.09	683.09	-1	7	4	0	3	1	Fair
35-099-R	BE-REPAIR	52weeks	-1	193.25	125.08	15.04	67.55	35.16	-1	-1	108.89	-1	132.98	383.83	-1	-1	65.46	50.62	56.92	1680.84	-1	3	1	1	2	0	Good
35-124-L	BE-REPAIR	52weeks																				7	6	3	1	4	Fair
33-147-R	BE-REPAIR	52weeks	-1	124.1	-1	79.66	156.2	135.53	-1	-1	310.92	-1	1283.81	107.76	-1	-1	312.22	143.77	204.04	2000.09	-1	3	-2	2	5	8	Good
35-072-R	BE-REPAIR	52weeks	-1	171.29	-1	10.87	-1	37.39	-1	-1	74.94	-1	112.83	30.18	-1	-1	25.65	35.71	86.93	390.01	-1	3	2	1	1	5	Good
35-077-L	BE-REPAIR	52weeks	-1	91.92	-1	-1	-1	-1	-1	-1	-1	5.48	-1	-1	-1	-1	-1	-1	-1	436.73	-1	1	-1	1	2	13	Good
38-020-L	BE-REPAIR	52weeks	-1	171.74	125.08	85.56	120.14	190.52	-1	-1	463.29	-1	1685.44	191.25	-1	-1	238.3	290.78	255.44	2272.19	-1	6	4	2	2	14	Fair
37-032-L	BE-REPAIR	52weeks	-1	79.34	-1	147.42	177.32	443.99	223.04	-1	841.76	-1	3655.04	282.56	-1	-1	374.98	606.77	473.31	2080.26	-1	8	6	4	2	6	Fair
37-057-R	BE-REPAIR	52weeks																				5	4	2	1	13	Good
46-046-R	BE-REPAIR	52weeks																				4	2	0	2	6	Good
47-151-L	BE-REPAIR	52weeks	-1	173.07	-1	32.48	-1	245.98	-1	107.72	223.02	-1	238.01	97.99	-1	58.44	50.71	117.8	88.8	1773.91	-1	4	1	0	3	8	Good
48-017-L	BE-REPAIR	52weeks	-1	81.52	-1	-1	-1	-1	-1	-1	-1	-1	-1	-1	-1	-1	-1	-1	-1	541.29	-1	2	0	0	2	4	Good
48-024-R	BE-REPAIR	52weeks	-1	137.16	-1	15.74	-1	50.16	-1	-1	89.82	-1	175.11	76.18	-1	-1	42.96	68.31	81.67	1848.35	-1	12	12	4	0	22	Bad
